# Supplementary material for: Reticuloendotheliosis Virus Inhibits the Immune Response Acting on Lymphocytes from Peripheral Blood of Chicken
Source: Front Physiol. 2018 Jan 23;9:4. doi: 10.3389/fphys.2018.00004 (PMC5787092; doi:10.3389/fphys.2018.00004)
Supplement: Table S1 — The specific primers for Q-PCR in this study. [file Table1.XLS]

## Sheet: Sheet1
The specific primers for Q-PCR in this study
Gene	Accession NO.	Sequence	Product size (bp)
AP-1	NM_001007886	F: 5’-GTTGTTGTGGCTGTGATCG-3’	210
		R: 5’-CGAACTCCTCCATGCGCTAA-3’
CCND1	NM_205381	F: 5’-CTTCAAGTGCGTGCAGAAGG-3’	235
		R: 5’-TTCTGCGGTCAGAGGAATCG-3’
CCND2	NM_204213	F: 5’-TCACTCTCTGGTGACAGCCT-3’	198
		R: 5’-TCTCACATCTGTGGGAGTGC-3’
CCNE2	NM_001030945	F: 5’-CTGCTGCACTCTGCCACTAT-3’	249
		R: 5’-ACTGACCTGGGGCAGTAGAT-3’
CCNG1	NM_001289746	F: 5’-CGTAAATGTAGTAGGCCTGT-3’	163
		R: 5’-GTCCCAGTGTCTGTAGAATAC-3’
CCNA2	NM_205244	F: 5’-CATCACCAACAACATGCGGG-3’	185
		R: 5’-ACTTCGATGCGAGCAGCATA-3’
CCNB2	NM_001004369	F: 5’-GCTTGTCCAGGTCCACTCAA-3’	277
		R: 5’-AGGCCGTCCCAAATCAAAGT-3’
CCND3	NM_001008453	F: 5’-GGGCTGCTGTGTGATGGATA-3’	108
		R: 5’-CCCGCAAATCCCAGACCTAA-3’
CDK6	NM_001007892	F: 5’-AGCGTTCAATCCAGCCAAGA-3’	132
		R: 5’-GCGTTCACCTCACTGGAGTT-3’
CDKN1B	NM_204256	F: 5’-CTACCCTGGAGCGCATGGA-3’	180
		R: 5’-CCAGCGGCTTGTGGTTCT-3’
FOXO1	NM_204328	F: 5’-GATCCGGGTACCATGGGC-3’	162
		R: 5’-GCCCCATGCAGGCTCC-3’
FOXO3	XM_001234495	F: 5’-CCCGAGGGAGGCCAAGAT-3’	203
		R: 5’-CCTCCTCCTCGGGGATCAT-3’
FOXO4	XM_015278657	F: 5’-GGAACACCTTCAGGCCTCGA-3’	170
		R: 5’-GAGCTCAAGCTCCTCAGTC-3’
GADD45A	NM_001044678	F: 5’-ACTATGACTTTGGAGGAGC-3’	318
		R: 5’-GTCGGGAAGCAACAACTG-3’
IL10	EF554720	F: 5’-GAGATGCTGCGCTTCTACAC-3’	223
		R: 5’-CCATGGCTTTGTAGATCCCGT-3’
IL18	NM_204608	F: 5’-CCAGTTGCTTGTGGTTCGTC-3’	149
		R: 5’-CGCTGAATGCAACAGGCATC-3’
IL8L1	NM_205018	F: 5’-AATTCGGCACGAGGAGGC-3’	196
		R: 5’-CTATGCACTGGCATCGGAGT-3’
INF2	XM_015287854	F: 5’-CTTCCATCCGCATCAGTTTG-3’	196
		R: 5’-CTTGTACAGCGCTCGCATTC-3’
MYD88	NM_001030962	F: 5’-CCGTATGGGCATGGAACAGA-3’	204
		R: 5’-CACCATCCTCCGACACCTTC-3’
NOD1	NM_001318438	F: 5’-GGCTCATCAGCACAGAAGAC-3’	201
		R: 5’-GCAATGCAGGATGGAGGACT-3’
SMAD3	NM_204475	F: 5’-ATGTCCTCCATCCTGCCGTT-3’	269
		R: 5’-CGGCAGTAGATGACATGGGG-3’
TGFB	NM_205454	F: 5’-GAACGCGACACTGGCAAC-3’	144
		R: 5’-TGCTCCAAGGCTAGCACAAA-3’
TLR1B	NM_001081709	F: 5’-CTTCCCGTGGAGTGATGTC-3’	146
		R: 5’-GGCCTCTTTTAGAAGGCAACG-3’	146
TLR2A	FJ915432	F: 5’-ACTATCTCCTCTCCTTTCTGTTAGC-3’	212
		R: 5’-CCGGGGGAATGAAGTCCAAA-3’
TLR4	NM_001030693	F: 5’-GGCTCAACCTCACGTTGGTA-3’	220
		R: 5’-AGTCCGTTCTGAAATGCCGT-3’
TLR7	NM_001011688	F: 5’-AAGGAAGTCCCCAGAGGGAT-3’	185
		R: 5’-ATTGATGGTGGTGTGACGCA-3’
