# Supplementary material for: Reticuloendotheliosis Virus Inhibits the Immune Response Acting on Lymphocytes from Peripheral Blood of Chicken
Source: Front Physiol. 2018 Jan 23;9:4. doi: 10.3389/fphys.2018.00004 (PMC5787092; doi:10.3389/fphys.2018.00004)
Supplement: Table S2 — The differentially expressed gene (DEG) profiles (fold change ≥ 2.0). [file Table2.XLS]

## Sheet: Sheet1
The differentially expressed gene (DEG) profiles (fold change ≥ 2.0)
between lymphocytes with REV infected or not
Gene_ID	Gene	Value-C0	Value-C5	Log2(fold_change)
ENSGALG00000012396	A2TH15_CHICK	22.6713	354.964	3.96873
ENSGALG00000012494	A5HUM9_CHICK	20.7054	0	#NAME?
ENSGALG00000007334	ABAT	4.95131	0	#NAME?
ENSGALG00000015433	ABCA1	69.9075	244.924	1.80881
ENSGALG00000001967	ABCA3	78.529	240.787	1.61646
ENSGALG00000011096	ABCB10	3.56986	0	#NAME?
ENSGALG00000010891	ABCB11	5.46458	0	#NAME?
ENSGALG00000007788	ABCB7	67.4441	15.3719	-2.13339
ENSGALG00000003736	ABCB9	0	4.99804	inf
ENSGALG00000010419	ABCC10	5.28539	0.692603	-2.93191
ENSGALG00000006698	ABCC6	10.5127	0	#NAME?
ENSGALG00000008480	ABCF3	88.8507	33.8009	-1.39432
ENSGALG00000001056	ABHD11	0	44.0729	inf
ENSGALG00000008525	ABHD12	37.929	166.041	2.13017
ENSGALG00000006420	ABHD17C	14.8842	0	#NAME?
ENSGALG00000001287	ABI3	29.7132	214.256	2.85016
ENSGALG00000002777	ACAA2	20.8403	7.49883	-1.47464
ENSGALG00000001557	ACAD8	13.8428	0	#NAME?
ENSGALG00000002891	ACADL	64.2185	18.6148	-1.78653
ENSGALG00000007072	ACADS	5.12891	10.5063	1.03453
ENSGALG00000007040	ACAP2	7.21123	20.8359	1.53075
ENSGALG00000017163	ACAT1	93.6635	12.8379	-2.86707
ENSGALG00000007519	ACBD5	11.7546	3.06172	-1.94081
ENSGALG00000003924	ACBD6	4.04893	14.8979	1.87949
ENSGALG00000021440	ACD	18.2468	6.93409	-1.39586
ENSGALG00000002162	ACO1	12.0468	38.6896	1.6833
ENSGALG00000013632	ACOT13	0	4.35893	inf
ENSGALG00000000652	ACOT7	14.7847	45.8904	1.63409
ENSGALG00000006842	ACOT8	1.03111	12.6648	3.61855
ENSGALG00000002159	ACOX1	17.6776	68.9486	1.9636
ENSGALG00000016363	ACP1	0	62.1275	inf
ENSGALG00000015485	ACP6	14.9294	0	#NAME?
ENSGALG00000001749	ACSBG2	24.7716	164.43	2.73072
ENSGALG00000019768	ACSF2	6.72819	19.7141	1.55094
ENSGALG00000006223	ACSF3	0.710415	6.11704	3.1061
ENSGALG00000010628	ACSL1	14.2876	31.8311	1.15567
ENSGALG00000005206	ACSL3	19.2773	3.62253	-2.41183
ENSGALG00000006644	ACSL6	4.67544	0	#NAME?
ENSGALG00000006343	ACTA2	0	37.9641	inf
ENSGALG00000019976	ADAT2	48.2658	0	#NAME?
ENSGALG00000010504	ADCK1	13.4905	0	#NAME?
ENSGALG00000012433	ADCY1	2.91841	6.80879	1.22222
ENSGALG00000007779	ADCY9	80.2922	35.6059	-1.17314
ENSGALG00000026948	ADD2	74.4969	0	#NAME?
ENSGALG00000012317	ADGB	5.11323	0	#NAME?
ENSGALG00000021490	ADGRG3	16.2627	3.08465	-2.39838
ENSGALG00000025796	ADI1	7.50775	0.938762	-2.99955
ENSGALG00000000094	ADIPOR1	12.6713	33.3413	1.39575
ENSGALG00000013000	ADIPOR2	114.752	41.0395	-1.48343
ENSGALG00000005057	ADK	55.8464	7.74533	-2.85007
ENSGALG00000005666	ADM	3.46924	9.62752	1.47254
ENSGALG00000012634	ADNP2	12.2829	0	#NAME?
ENSGALG00000006642	ADORA2A	38.5759	0	#NAME?
ENSGALG00000015348	ALCAM	14.4962	61.2452	2.07892
ENSGALG00000026077	ALDOC	372.715	1515.77	2.0239
ENSGALG00000003196	ANG	35.1829	17.0625	-1.04404
ENSGALG00000010372	ANGEL1	37.0369	2.18274	-4.08475
ENSGALG00000016083	ANGPT1	0	4.60254	inf
ENSGALG00000003594	ANK1	242.586	12.8558	-4.23801
ENSGALG00000006222	ANKRD11	59.0543	15.4321	-1.93611
ENSGALG00000011376	ANKRD9	8.98121	0	#NAME?
ENSGALG00000000643	ANKS3	16.0165	0	#NAME?
ENSGALG00000015148	ANXA1	59.7931	371.384	2.63486
ENSGALG00000002664	ANXA11	46.6775	104.207	1.15866
ENSGALG00000003770	ANXA2	34.1016	990.027	4.85956
ENSGALG00000008216	ANXA4	14.4659	346.067	4.58032
ENSGALG00000011885	ANXA5	64.2929	226.345	1.81579
ENSGALG00000012097	AOAH	0	18.3416	inf
ENSGALG00000008138	AP1B1	11.919	42.0011	1.81716
ENSGALG00000003959	AP1M1	2.55119	5.11066	1.00234
ENSGALG00000006799	AP2A2	206.585	558.444	1.43468
ENSGALG00000008432	AP2M1	135.451	404.059	1.5768
ENSGALG00000000740	APBA3	21.6769	0	#NAME?
ENSGALG00000029159	APBB1	6.82716	26.9116	1.97887
ENSGALG00000007579	APBB1IP	110.127	32.3907	-1.76551
ENSGALG00000000894	APCDD1	84.6163	19.355	-2.12823
ENSGALG00000028838	APH1A	33.0053	0	#NAME?
ENSGALG00000008745	APLF	9.99826	0	#NAME?
ENSGALG00000001250	APLP2	93.352	348.289	1.89953
ENSGALG00000005393	ARF1	88.8613	291.975	1.71621
ENSGALG00000005622	ARF4	22.2334	59.8203	1.42791
ENSGALG00000026944	ARF6	36.9953	0	#NAME?
ENSGALG00000012037	ARID4A	64.5293	8.12865	-2.98887
ENSGALG00000007691	ARMC9	24.8795	0	#NAME?
ENSGALG00000026322	ARMT1	4.06268	0	#NAME?
ENSGALG00000014096	ARNTL2	2.20432	7.59263	1.78427
ENSGALG00000022490	ARPC1B	318.111	911.086	1.51805
ENSGALG00000023689	ASS1	87.9549	905.085	3.36322
ENSGALG00000011595	ASTE1	23.3265	0	#NAME?
ENSGALG00000016531	ASXL2	190.975	80.6826	-1.24306
ENSGALG00000016373	ATAD2	12.8565	2.88028	-2.15821
ENSGALG00000006089	ATF1	55.8823	20.2708	-1.46299
ENSGALG00000025887	ATF3	37.0741	1.23427	-4.90868
ENSGALG00000012135	ATF4	196.508	0	#NAME?
ENSGALG00000002658	ATF6	186.791	61.9682	-1.59183
ENSGALG00000011814	ATF7IP	110.918	50.0626	-1.14769
ENSGALG00000027714	ATG10	3.81675	0	#NAME?
ENSGALG00000012148	ATG14	6.25129	20.1446	1.68817
ENSGALG00000015204	ATG3	24.1638	10.4543	-1.20875
ENSGALG00000010985	ATG4C	0	19.2714	inf
ENSGALG00000015387	ATG5	2.81533	39.1832	3.79886
ENSGALG00000008515	ATL2	45.296	18.0656	-1.32613
ENSGALG00000014554	ATN1	12.638	1.50462	-3.0703
ENSGALG00000004176	ATOX1	0	16.8272	inf
ENSGALG00000016746	ATP10A	32.4213	11.3376	-1.51582
ENSGALG00000006623	ATP11C	50.4262	168.611	1.74145
ENSGALG00000007075	ATP13A3	36.2864	101.915	1.48986
ENSGALG00000015003	ATP1A1	136.246	416.68	1.61273
ENSGALG00000001564	ATP2A3	596.153	241.23	-1.30528
ENSGALG00000003601	ATP2B4	33.2532	140.018	2.07405
ENSGALG00000005576	ATP2C2	0	4.56321	inf
ENSGALG00000022539	ATP5B	292.404	699.57	1.25851
ENSGALG00000001330	ATP5G1	0	22.8191	inf
ENSGALG00000009286	ATP5G3	17.3411	140.321	3.01646
ENSGALG00000015372	ATP5I	9.07603	0	#NAME?
ENSGALG00000015751	ATP5J	135.51	316.054	1.22177
ENSGALG00000012287	ATP5S	0	17.7802	inf
ENSGALG00000018368	ATP6	2031.01	0	#NAME?
ENSGALG00000016241	ATP6AP2	157.358	403.875	1.35986
ENSGALG00000003194	ATP6V0A2	24.0579	3.19117	-2.91436
ENSGALG00000010091	ATP6V0B	100.831	271.304	1.42797
ENSGALG00000009229	ATP6V0C	237.054	853.507	1.84819
ENSGALG00000015868	ATP6V0D2	29.4354	0	#NAME?
ENSGALG00000020754	ATP6V0E2	5.84961	20.0114	1.77441
ENSGALG00000014800	ATP6V1A	93.4812	212.992	1.18805
ENSGALG00000001712	ATP6V1B2	70.0104	154.439	1.1414
ENSGALG00000016446	ATP6V1C2	12.41	150.048	3.59585
ENSGALG00000009570	ATP6V1D	34.5286	86.2214	1.32025
ENSGALG00000013036	ATP6V1E1	98.6196	370.699	1.9103
ENSGALG00000007190	ATP6V1G1	5.75544	45.1228	2.97086
ENSGALG00000021717	ATP8	826.764	0	#NAME?
ENSGALG00000014236	ATP8A1	5.99756	1.86059	-1.68862
ENSGALG00000001084	ATP8B3	6.26176	0	#NAME?
ENSGALG00000012656	ATP9B	30.9777	6.95664	-2.15477
ENSGALG00000004926	ATPAF2	0	4.76949	inf
ENSGALG00000002663	ATR	5.8721	1.35246	-2.1183
ENSGALG00000016034	ATRN	133.235	339.536	1.34959
ENSGALG00000015069	B4GALT4	0	20.3055	inf
ENSGALG00000024259	B4GALT7	7.09613	15.2263	1.10146
ENSGALG00000016139	BACE2	7.87817	0	#NAME?
ENSGALG00000015828	BACH1	83.4125	25.4815	-1.71081
ENSGALG00000015605	BACH2	49.2193	0	#NAME?
ENSGALG00000013157	BAG1	0	13.9981	inf
ENSGALG00000009433	BAG3	21.3892	0	#NAME?
ENSGALG00000007866	BCL11A	19.1033	0	#NAME?
ENSGALG00000024064	BMP8B	0	9.97647	inf
ENSGALG00000008459	BMPR2	104.162	30.5879	-1.76779
ENSGALG00000002882	BNIP1	0	10.6259	inf
ENSGALG00000010476	BNIP3	148.022	46.8419	-1.65994
ENSGALG00000000231	BNIP3L	137.224	13.6907	-3.32526
ENSGALG00000002903	BOD1	90.4937	0	#NAME?
ENSGALG00000026470	BOD1L1	14.1411	0.562618	-4.6516
ENSGALG00000005772	BOK	563.757	238.222	-1.24277
ENSGALG00000013069	BPGM	5.38415	0	#NAME?
ENSGALG00000006756	BPI	125.533	607.332	2.27442
ENSGALG00000003627	BPTF	20.3008	7.59499	-1.41841
ENSGALG00000005383	BRCC3	8.14318	0	#NAME?
ENSGALG00000008526	BRD1	29.802	7.94535	-1.90723
ENSGALG00000011705	BRF1	6.0058	0	#NAME?
ENSGALG00000005279	BRIP1	3.90539	0.456751	-3.09599
ENSGALG00000003373	BRIX1	4.01958	81.0506	4.33371
ENSGALG00000010093	BRMS1L	4.02958	0.824961	-2.28823
ENSGALG00000000776	BRPF3	18.381	5.06343	-1.86002
ENSGALG00000006681	BRSK2	25.0627	0	#NAME?
ENSGALG00000003405	BSDC1	39.3891	8.26974	-2.25188
ENSGALG00000016732	C3H2ORF3	21.6465	0	#NAME?
ENSGALG00000015316	C3H6ORF203	18.1293	0	#NAME?
ENSGALG00000015182	C3orf17	5.48034	0	#NAME?
ENSGALG00000026646	C4	9.73004	32.8524	1.75548
ENSGALG00000001565	C5	1.50366	5.96249	1.98744
ENSGALG00000015820	CA13	39.5422	0	#NAME?
ENSGALG00000015862	CA2	500.812	19.4286	-4.68802
ENSGALG00000005855	CA5B	18.0303	0	#NAME?
ENSGALG00000006363	CABIN1	29.5075	4.1636	-2.82518
ENSGALG00000028523	CABP2	0	12.1743	inf
ENSGALG00000011024	CACHD1	0.0385986	12.2859	8.31424
ENSGALG00000013022	CACNA1C	11.4494	0	#NAME?
ENSGALG00000014582	CADM1	4.08278	13.6167	1.73775
ENSGALG00000006054	CALCA	112.353	0	#NAME?
ENSGALG00000026445	CALM1	101.898	216.125	1.08474
ENSGALG00000006411	CAMLG	11.8189	0	#NAME?
ENSGALG00000001692	CAMSAP1	12.615	1.69486	-2.8959
ENSGALG00000002145	CAMSAP2	19.2501	4.23462	-2.18456
ENSGALG00000000610	CAMTA1	0.922248	6.62563	2.84483
ENSGALG00000011822	CANT1	4.10043	11.4927	1.48687
ENSGALG00000012715	CAP2	30.8238	7.3409	-2.07002
ENSGALG00000010186	CAPN11	87.252	195.687	1.16529
ENSGALG00000002018	CAPN15	18.9112	39.8943	1.07694
ENSGALG00000009360	CAPN2	25.3083	50.6488	1.00092
ENSGALG00000009050	CAPN3	5.85777	18.2955	1.64306
ENSGALG00000011556	CAPN7	31.0579	1.68967	-4.20014
ENSGALG00000013532	CAPRIN1	245.173	573.909	1.22702
ENSGALG00000029077	CBL	157.471	649.194	2.04356
ENSGALG00000020590	CCDC101	50.5273	15.5302	-1.70199
ENSGALG00000012196	CCDC109B	31.5975	7.23715	-2.12632
ENSGALG00000005487	CCDC12	21.2568	5.00128	-2.08756
ENSGALG00000015572	CCDC125	0	4.00726	inf
ENSGALG00000013171	CCDC127	7.25652	0	#NAME?
ENSGALG00000005303	CCDC13	4.5063	0	#NAME?
ENSGALG00000011918	CCDC134	8.49695	25.8636	1.6059
ENSGALG00000014391	CCDC149	8.30715	0	#NAME?
ENSGALG00000010151	CCDC167	3.77564	0	#NAME?
ENSGALG00000015103	CCDC171	6.3706	0	#NAME?
ENSGALG00000005889	CCDC18	4.00889	1.01159	-1.98658
ENSGALG00000016586	CCDC25	15.5094	0	#NAME?
ENSGALG00000013834	CCDC28A	85.593	29.045	-1.5592
ENSGALG00000012194	CCDC34	4.7647	0	#NAME?
ENSGALG00000001022	CCDC43	6.81423	2.58446	-1.39869
ENSGALG00000000564	CCDC47	3.86138	12.6153	1.70798
ENSGALG00000020813	CCDC50	1.31168	7.83488	2.57849
ENSGALG00000014413	CCDC58	0	29.9708	inf
ENSGALG00000003165	CCDC6	78.8399	208.505	1.40308
ENSGALG00000005450	CCDC66	7.88545	0	#NAME?
ENSGALG00000004354	CCDC69	10.6196	1.60155	-2.72919
ENSGALG00000006787	CCDC71	7.57166	0	#NAME?
ENSGALG00000012987	CCDC77	7.81593	0	#NAME?
ENSGALG00000013489	CCDC82	5.24742	21.7758	2.05304
ENSGALG00000007689	CCDC84	7.18672	41.2795	2.52202
ENSGALG00000010715	CCDC88C	41.0996	9.5303	-2.10853
ENSGALG00000017251	CCDC90B	4.06044	0	#NAME?
ENSGALG00000002329	CCL1	5.76598	101.986	4.14466
ENSGALG00000003003	CCL20	11.9545	0	#NAME?
ENSGALG00000000951	CCL5	87.2199	1357.34	3.95998
ENSGALG00000014585	CCLI10	541.758	5147.33	3.2481
ENSGALG00000005612	CCM2	66.0426	150.174	1.18517
ENSGALG00000011881	CCNA2	0	16.7398	inf
ENSGALG00000004161	CCNB2	0.793027	8.75733	3.46505
ENSGALG00000025810	CCNB3	4.39693	0	#NAME?
ENSGALG00000015471	CCNC	5.359	31.4643	2.55368
ENSGALG00000007555	CCND1	24.9124	6.69551	-1.8956
ENSGALG00000017283	CCND2	261.46	122.498	-1.09384
ENSGALG00000003485	CCND3	76.7452	157.487	1.03709
ENSGALG00000004837	CCNDBP1	24.0181	11.2246	-1.09746
ENSGALG00000015985	CCNE2	4.19274	0	#NAME?
ENSGALG00000001718	CCNG1	3.77428	10.1564	1.42811
ENSGALG00000010347	CCNG2	8.39262	3.02218	-1.47353
ENSGALG00000015641	CCNH	3.02011	0	#NAME?
ENSGALG00000023812	CCNI2	6.44573	0	#NAME?
ENSGALG00000006955	CCNJ	24.206	6.78785	-1.83434
ENSGALG00000011138	CCNK	41.0283	14.8502	-1.46613
ENSGALG00000012207	CCNT2	12.7147	0	#NAME?
ENSGALG00000007076	CCNY	21.4115	1.8057	-3.56776
ENSGALG00000004399	CCPG1	29.575	8.37846	-1.81962
ENSGALG00000011732	CCR5	6.56583	0	#NAME?
ENSGALG00000027572	CCR7	56.4383	0	#NAME?
ENSGALG00000010392	CCSER1	10.9306	0	#NAME?
ENSGALG00000001870	CCSER2	29.75	0	#NAME?
ENSGALG00000009975	CCT2	12.8282	30.9366	1.27
ENSGALG00000008812	CCT4	156.127	353.615	1.17946
ENSGALG00000013041	CCT5	24.2998	57.4282	1.24081
ENSGALG00000002448	CCT6A	61.4803	154.337	1.32789
ENSGALG00000016088	CCT7	58.4344	150.008	1.36015
ENSGALG00000003458	CCZ1	34.732	0.0577406	-9.23246
ENSGALG00000015910	CD109	0.63953	2.98471	2.22251
ENSGALG00000015238	CD164	139.859	331.921	1.24687
ENSGALG00000015396	CD200	7.99419	0	#NAME?
ENSGALG00000013748	CD226	13.1204	0	#NAME?
ENSGALG00000015441	CD247	96.1315	31.9909	-1.58735
ENSGALG00000008669	CD28	231.847	26.3341	-3.13817
ENSGALG00000007713	CD300A	49.4092	246.582	2.31921
ENSGALG00000019755	CD300L-S1	29.1779	0	#NAME?
ENSGALG00000008439	CD36	31.6415	0	#NAME?
ENSGALG00000007416	CD3E	290.38	89.1575	-1.70351
ENSGALG00000007015	CD40	4.66815	101.009	4.43549
ENSGALG00000006415	CD40LG	52.119	14.8858	-1.80787
ENSGALG00000005192	CD5	48.7414	21.8787	-1.15562
ENSGALG00000001631	CD7	28.2194	0	#NAME?
ENSGALG00000021353	CD72AGL	4.63214	0	#NAME?
ENSGALG00000004594	CD74	3894.56	8091.36	1.05492
ENSGALG00000000251	CD79B	84.1712	24.3665	-1.78843
ENSGALG00000015474	CD80	150.901	589.981	1.96707
ENSGALG00000015816	CD8A	31.9295	0.848015	-5.23466
ENSGALG00000015902	CD8B	9.80735	0.210639	-5.54102
ENSGALG00000008359	CD93	37.6611	0	#NAME?
ENSGALG00000024488	CD99	62.5295	337.556	2.43252
ENSGALG00000009075	CD99L2	82.0768	174.617	1.08915
ENSGALG00000014038	CDC123	20.4064	52.8861	1.37387
ENSGALG00000016816	CDC16	3.70839	14.3825	1.95545
ENSGALG00000004934	CDC25A	1.7854	5.02573	1.49308
ENSGALG00000014448	CDC37L1	4.51678	0	#NAME?
ENSGALG00000015061	CDC40	8.99994	1.46752	-2.61654
ENSGALG00000004796	CDC42	177.569	391.017	1.13885
ENSGALG00000011432	CDC42BPB	305.072	133.686	-1.19031
ENSGALG00000026566	CDC42SE1	2.97664	37.1093	3.64002
ENSGALG00000028119	CDC42SE1L	13.4153	0	#NAME?
ENSGALG00000027258	CDC42SE2	7.71433	0	#NAME?
ENSGALG00000002469	CDC73	20.6254	8.99091	-1.19788
ENSGALG00000011692	CDCA4	19.7553	0	#NAME?
ENSGALG00000021225	CDCA9	20.495	0	#NAME?
ENSGALG00000015132	CDH2	41.8385	289.145	2.78889
ENSGALG00000003285	CDHR2	2.05361	10.1404	2.30388
ENSGALG00000007630	CDIP1	9.41055	40.9524	2.1216
ENSGALG00000006144	CDK10	11.0719	5.06098	-1.12942
ENSGALG00000012316	CDK13	32.8623	14.5754	-1.1729
ENSGALG00000015051	CDK19	57.2002	22.8341	-1.32483
ENSGALG00000003410	CDK2AP1	0	5.85162	inf
ENSGALG00000006738	CDK5RAP1	17.2605	5.46909	-1.65811
ENSGALG00000025787	CDK5RAP3	0	8.07771	inf
ENSGALG00000009476	CDK6	117.151	304.642	1.37875
ENSGALG00000014790	CDK7	70.7122	9.94252	-2.83028
ENSGALG00000017104	CDK8	1.2385	6.35124	2.35844
ENSGALG00000012677	CDKAL1	26.1637	7.33771	-1.83416
ENSGALG00000022980	CDKN1B	361.655	103.888	-1.79958
ENSGALG00000010661	CDKN2AIP	14.8539	0	#NAME?
ENSGALG00000025743	CDR2	16.945	0	#NAME?
ENSGALG00000012808	CDYL	4.75574	0.724395	-2.71482
ENSGALG00000008014	CEBPB	7.44278	0	#NAME?
ENSGALG00000004867	CEBPG	8.40926	0	#NAME?
ENSGALG00000007310	CEP164	16.1077	0	#NAME?
ENSGALG00000010733	CEP170	5.90111	2.24631	-1.39343
ENSGALG00000011639	CEP170B	16.5998	2.48238	-2.74137
ENSGALG00000013880	CEP192	4.07147	0.948181	-2.10232
ENSGALG00000001775	CEP250	1.4829	3.85812	1.37947
ENSGALG00000017201	CEP57	24.4595	0	#NAME?
ENSGALG00000001234	CETP	11.2639	0	#NAME?
ENSGALG00000000898	CFAP20	41.8943	19.0559	-1.13652
ENSGALG00000008240	CFLAR	64.0919	14.0768	-2.18682
ENSGALG00000015400	CGGBP1	14.0274	0	#NAME?
ENSGALG00000012206	CGRRF1	3.23762	0	#NAME?
ENSGALG00000016042	CHAF1B	9.63837	1.88113	-2.35719
ENSGALG00000016813	CHAMP1	22.6791	0	#NAME?
ENSGALG00000003719	CHD9	84.9804	30.1407	-1.49542
ENSGALG00000000678	CITED4	45.3971	0	#NAME?
ENSGALG00000009024	CLIP4	15.5408	0	#NAME?
ENSGALG00000011071	CLMN	7.30331	0	#NAME?
ENSGALG00000007981	CLN6	13.4507	27.7909	1.04693
ENSGALG00000007370	CLP1	5.36312	0	#NAME?
ENSGALG00000013187	CLPTM1L	5.68076	13.6922	1.2692
ENSGALG00000002606	CLSTN1	2.92036	7.35755	1.33308
ENSGALG00000014674	CLSTN3	15.8132	54.6909	1.79017
ENSGALG00000015326	CLTA	43.8178	144.446	1.72094
ENSGALG00000005139	CLTC	209.757	486.946	1.21504
ENSGALG00000025811	CMC1	0	12.375	inf
ENSGALG00000023937	CMC4	71.1626	22.2906	-1.67468
ENSGALG00000010481	CMPK1	6.89966	15.0273	1.12299
ENSGALG00000015267	CMSS1	4.95847	0	#NAME?
ENSGALG00000000424	CMTM3	25.2296	113.465	2.16906
ENSGALG00000005251	CMTM4	22.434	0	#NAME?
ENSGALG00000011490	CMTM6	0	15.5741	inf
ENSGALG00000019514	CNDP2	125.119	659.05	2.39708
ENSGALG00000021247	CNEP1R1	9.87539	0	#NAME?
ENSGALG00000017644	COTL1	642.544	3455.56	2.42705
ENSGALG00000018373	COX1	3348.82	0	#NAME?
ENSGALG00000001375	COX10	3.1894	0	#NAME?
ENSGALG00000007465	COX15	23.39	48.5711	1.05421
ENSGALG00000020449	COX16	16.558	0	#NAME?
ENSGALG00000014981	COX17	100.721	0	#NAME?
ENSGALG00000011626	COX18	4.13058	0	#NAME?
ENSGALG00000018370	COX2	2915.75	0	#NAME?
ENSGALG00000018367	COX3	2846.37	0	#NAME?
ENSGALG00000005749	COX4I1	381.879	181.645	-1.07199
ENSGALG00000014121	COX5A	0	64.8808	inf
ENSGALG00000007205	COX6A1	131.767	51.1692	-1.36464
ENSGALG00000015906	COX7A2	17.3806	0	#NAME?
ENSGALG00000004295	CPD	85.9998	32.4082	-1.40798
ENSGALG00000006912	CPEB3	12.6299	0	#NAME?
ENSGALG00000014074	CPEB4	54.2537	13.0782	-2.05256
ENSGALG00000028352	CPN2	86.8853	0	#NAME?
ENSGALG00000001316	CPNE2	54.9857	0	#NAME?
ENSGALG00000000507	CPNE7	0	7.74439	inf
ENSGALG00000002940	CPPED1	0.701179	19.8731	4.82489
ENSGALG00000022789	CPQ	140.732	690.047	2.29374
ENSGALG00000010783	CPSF2	16.1818	0	#NAME?
ENSGALG00000013298	CPSF7	12.6677	38.5486	1.60552
ENSGALG00000023950	CR1L	68.054	199.274	1.55001
ENSGALG00000008274	CRBN	14.7296	1.07464	-3.7768
ENSGALG00000002587	CRCP	2.80626	26.2255	3.22425
ENSGALG00000008393	CREB3L1	12.9014	0	#NAME?
ENSGALG00000012877	CREB3L2	4.97922	24.0574	2.27249
ENSGALG00000007762	CREBBP	178.965	83.8085	-1.0945
ENSGALG00000002878	CREBRF	48.1754	6.48592	-2.89291
ENSGALG00000026022	CREG2	5.46173	0	#NAME?
ENSGALG00000028605	CRELD1	16.0125	5.51857	-1.53684
ENSGALG00000008551	CRELD2	7.4154	0	#NAME?
ENSGALG00000007082	CREM	22.5221	9.03876	-1.31714
ENSGALG00000005657	CRHR2	1.89723	12.7111	2.74413
ENSGALG00000010597	CRIM1	15.2172	0	#NAME?
ENSGALG00000026471	CRIP2	0	22.3164	inf
ENSGALG00000002656	CRK	32.3529	0	#NAME?
ENSGALG00000006390	CRKL	58.3532	22.8725	-1.3512
ENSGALG00000003284	CRLF3	21.262	2.57502	-3.04562
ENSGALG00000008429	CRNKL1	10.8865	23.9472	1.13731
ENSGALG00000008813	CROT	8.77762	28.435	1.69577
ENSGALG00000006527	CRTAM	34.4229	2.21504	-3.95797
ENSGALG00000008436	CRY2	27.4637	5.98932	-2.19706
ENSGALG00000017135	CRYL1	3.52312	8.29065	1.23463
ENSGALG00000011361	CRYZ	1.99421	11.2117	2.49111
ENSGALG00000004707	CSE1L	11.9942	29.6488	1.30564
ENSGALG00000005725	CSF1R	85.7554	627.206	2.87064
ENSGALG00000006653	CSF2	5.92869	0	#NAME?
ENSGALG00000012518	CSF2RB	13.1758	39.7464	1.59294
ENSGALG00000026420	CSF3	0	13.6656	inf
ENSGALG00000002112	CSF3R	64.5218	312.742	2.27711
ENSGALG00000010125	CSGALNACT1	23.2669	0	#NAME?
ENSGALG00000002719	CSNK1D	33.772	13.2762	-1.34698
ENSGALG00000027905	CSRNP1	7.73299	3.72818	-1.05256
ENSGALG00000000318	CSRP1	20.9003	83.424	1.99694
ENSGALG00000008707	CSRP2BP	14.2548	2.11965	-2.74955
ENSGALG00000028520	CST3	3.25489	23.6041	2.85836
ENSGALG00000008660	CST7	34.3576	0	#NAME?
ENSGALG00000011905	CTNNB1	58.1957	267.79	2.20212
ENSGALG00000004628	CTNS	4.28488	20.5959	2.26503
ENSGALG00000000675	CTPS1	9.16924	31.7864	1.79353
ENSGALG00000016666	CTSB	777.108	2917.07	1.90833
ENSGALG00000017239	CTSC	218.55	1009.65	2.20781
ENSGALG00000012610	CTSL2	79.3813	29.8867	-1.4093
ENSGALG00000000775	CTSS	270.478	1043.07	1.94725
ENSGALG00000017171	CWF19L2	1.05877	5.41477	2.35451
ENSGALG00000015701	CXADR	0	45.4106	inf
ENSGALG00000010338	CXCL13L2	0	4.66583	inf
ENSGALG00000012357	CXCR4	100.978	0	#NAME?
ENSGALG00000007675	CXCR5	26.4851	0	#NAME?
ENSGALG00000000884	CXXC5	9.92659	0	#NAME?
ENSGALG00000013708	CYB5A	22.486	82.5004	1.87538
ENSGALG00000001479	CYB5D2	6.92726	31.1906	2.17075
ENSGALG00000014122	CYB5R3	33.1479	70.6177	1.09111
ENSGALG00000015843	CYB5R4	5.74762	32.1151	2.48221
ENSGALG00000026172	CYBA	31.4818	158.222	2.32936
ENSGALG00000016261	CYBB	37.2506	324.289	3.12195
ENSGALG00000026652	CYBRD1	10.2565	0	#NAME?
ENSGALG00000003818	CYFIP2	45.1717	22.4237	-1.0104
ENSGALG00000010911	CYP2J2	0	38.1809	inf
ENSGALG00000016710	CYP39A1	1.01409	20.2927	4.3227
ENSGALG00000020688	CYP4B1L	1.43805	3.62937	1.33561
ENSGALG00000015512	CYP7B1	0	5.60553	inf
ENSGALG00000018360	CYTB	807.011	0	#NAME?
ENSGALG00000007149	CYTH3	12.1634	60.6593	2.31818
ENSGALG00000012454	CYTH4	37.586	76.6839	1.02873
ENSGALG00000012545	CYTIP	25.4761	5.14134	-2.30893
ENSGALG00000006347	D2HGDH	9.1458	0	#NAME?
ENSGALG00000012017	DAAM1	10.4948	3.0766	-1.77026
ENSGALG00000001419	DAB2IP	195.894	80.532	-1.28244
ENSGALG00000000196	DAD1	191.651	951.934	2.31238
ENSGALG00000005800	DCAF12	20.3636	0	#NAME?
ENSGALG00000009463	DCAF5	10.2701	0.153441	-6.06463
ENSGALG00000000870	DCAKD	3.91922	0	#NAME?
ENSGALG00000012054	DCLK3	0	13.702	inf
ENSGALG00000008938	DCLRE1A	3.52242	7.77918	1.14305
ENSGALG00000013010	DCP1B	11.7722	0.549761	-4.42043
ENSGALG00000000215	DCP2	9.97057	4.93435	-1.01481
ENSGALG00000010674	DCTD	0	5.2307	inf
ENSGALG00000010298	DCTN6	33.4583	68.2405	1.02826
ENSGALG00000008807	DCUN1D1	18.3216	0	#NAME?
ENSGALG00000012247	DDX17	123.788	43.4334	-1.51099
ENSGALG00000012944	DENND5B	48.655	5.22636	-3.21871
ENSGALG00000002820	DFFA	19.4108	9.27737	-1.06508
ENSGALG00000009114	DGAT2	12.9821	0	#NAME?
ENSGALG00000002076	DGCR8	29.0962	12.1295	-1.26231
ENSGALG00000012890	DGKI	1.66118	8.37536	2.33394
ENSGALG00000003841	DGKK	18.2799	1.85101	-3.30388
ENSGALG00000022134	DGUOKL	8.7871	22.6938	1.36884
ENSGALG00000005601	DNAH12	20.1915	0	#NAME?
ENSGALG00000007106	DNAH17	4.3602	1.76364	-1.30584
ENSGALG00000004115	DNAJA2	132.122	43.0751	-1.61695
ENSGALG00000001881	DNLZ	0	3.8089	inf
ENSGALG00000004852	DNM1	18.8022	82.4125	2.13196
ENSGALG00000003164	DNM3	0	3.17953	inf
ENSGALG00000007304	DNMBP	3.14417	14.8137	2.23619
ENSGALG00000006634	DNMT3B	2.98155	1.31102	-1.18537
ENSGALG00000011318	DNPEP	19.0658	58.6516	1.62119
ENSGALG00000005786	DNTTIP2	3.10525	0.490512	-2.66235
ENSGALG00000009480	DOCK4	2.81021	19.589	2.80129
ENSGALG00000000311	DOCK5	68.8752	30.7917	-1.16144
ENSGALG00000017524	DOHH	4.40987	0	#NAME?
ENSGALG00000026914	DOK3	11.2537	23.3737	1.05449
ENSGALG00000007786	DOK5	5.24951	0	#NAME?
ENSGALG00000004485	DOLPP1	42.6906	2.62579	-4.02309
ENSGALG00000000285	DPAGT1	17.6411	4.336	-2.02451
ENSGALG00000007731	DPCD	8.22532	0	#NAME?
ENSGALG00000003433	DPEP2	3.74829	0	#NAME?
ENSGALG00000009352	DPF3	5.39215	0	#NAME?
ENSGALG00000003082	DPH1	10.4783	48.5037	2.21069
ENSGALG00000010089	DPH2	5.23868	0	#NAME?
ENSGALG00000005229	DPH5	8.17022	0	#NAME?
ENSGALG00000008750	DPH7	8.64678	23.0171	1.41247
ENSGALG00000017366	DPM1	9.31088	0	#NAME?
ENSGALG00000005066	DPM2	8.4726	119.945	3.82343
ENSGALG00000011110	DPP4	22.3124	54.1051	1.27792
ENSGALG00000009105	DPP7	17.3446	3.69366	-2.23136
ENSGALG00000007437	DPP8	19.9727	3.74303	-2.41575
ENSGALG00000004559	DPY19L3	13.7064	0	#NAME?
ENSGALG00000010621	DPY30	0	23.1247	inf
ENSGALG00000005509	DPYD	3.76753	7.56396	1.00552
ENSGALG00000000227	DPYSL2	127.825	54.9518	-1.21794
ENSGALG00000007582	DPYSL3	3.35301	12.3247	1.87802
ENSGALG00000005858	DR1	22.8812	6.28964	-1.86311
ENSGALG00000022958	DRCC1	0	30.7282	inf
ENSGALG00000012916	DROSHA	7.82966	18.8988	1.27127
ENSGALG00000014963	DSE	22.3125	0	#NAME?
ENSGALG00000016289	DST	1.11923	4.51817	2.01323
ENSGALG00000008808	DTD1	9.832	3.63354	-1.43611
ENSGALG00000015211	DTNA	0	7.12361	inf
ENSGALG00000012703	DTNBP1	1.71431	6.82235	1.99264
ENSGALG00000001905	DTX2	59.4549	22.2121	-1.42045
ENSGALG00000012075	DTX3L	26.3624	0.631675	-5.38316
ENSGALG00000010835	DTX4	38.989	16.5035	-1.24029
ENSGALG00000023661	DUS4L	0	9.88994	inf
ENSGALG00000007084	DUSP12	15.1806	0	#NAME?
ENSGALG00000027641	DUSP14	5.58336	0	#NAME?
ENSGALG00000028155	DUSP16	3.73029	9.67892	1.37556
ENSGALG00000002697	DUSP19	9.53184	2.1264	-2.16434
ENSGALG00000027397	DUSP22	39.0487	16.7598	-1.22027
ENSGALG00000011207	DUSP6	9.6746	0	#NAME?
ENSGALG00000008414	DVL3	42.5341	19.3238	-1.13824
ENSGALG00000007153	DYL1	11.0579	4.46097	-1.30965
ENSGALG00000005241	DYNC1LI2	29.3779	62.0554	1.07883
ENSGALG00000019979	DYNLT1	8.74138	0	#NAME?
ENSGALG00000016053	DYRK1A	247.775	101.522	-1.28724
ENSGALG00000000863	DYRK3	14.289	0	#NAME?
ENSGALG00000008731	DZANK1	17.5985	0	#NAME?
ENSGALG00000012680	E2F3	28.7507	6.79133	-2.08183
ENSGALG00000005900	E4F1	19.312	0	#NAME?
ENSGALG00000011657	EAF2	15.9877	7.1933	-1.15224
ENSGALG00000007669	EGR1	30.4439	0	#NAME?
ENSGALG00000014678	ELL2	10.6761	0	#NAME?
ENSGALG00000007246	ELMO2	19.3934	4.9267	-1.97687
ENSGALG00000001071	ELN	0	3.5697	inf
ENSGALG00000009988	ELOVL1	197.716	84.5872	-1.22492
ENSGALG00000014730	ELOVL7	0	12.9181	inf
ENSGALG00000016624	ELP3	25.0186	82.094	1.71428
ENSGALG00000014877	EMB	19.5885	3.23225	-2.59939
ENSGALG00000016097	EMC2	26.9723	70.2191	1.38039
ENSGALG00000003738	EMC3	13.5166	31.5536	1.22307
ENSGALG00000026492	EMC6	4.84092	0	#NAME?
ENSGALG00000005744	EMC8	4.03463	18.5277	2.19918
ENSGALG00000007676	EME1	2.08282	5.8063	1.47908
ENSGALG00000002276	EME2	3.40554	0.162802	-4.3867
ENSGALG00000014815	EMILIN2	0	17.2143	inf
ENSGALG00000011191	EML1	4.88366	1.39837	-1.80422
ENSGALG00000009915	EML4	11.1782	24.0232	1.10374
ENSGALG00000010639	EML5	5.18152	0	#NAME?
ENSGALG00000011803	EMP1	52.4641	289.434	2.46383
ENSGALG00000009303	ENAH	4.36979	14.5975	1.74009
ENSGALG00000014930	ENC1	7.65341	0	#NAME?
ENSGALG00000006963	ENDOV	37.2204	17.9412	-1.05281
ENSGALG00000001204	ENKD1	3.31663	12.4468	1.90798
ENSGALG00000011178	ENOPH1	20.703	0	#NAME?
ENSGALG00000004079	ENOX2	22.7809	8.96969	-1.3447
ENSGALG00000016708	ENPP4	44.3571	0	#NAME?
ENSGALG00000026565	ENSA	36.1731	2.87282	-3.65438
ENSGALG00000006883	ENTHD2	18.0343	5.78641	-1.64
ENSGALG00000023909	ENTPD2L	5.52356	144.6	4.71033
ENSGALG00000023691	ENTPD7	7.54042	22.3461	1.56731
ENSGALG00000011992	EP300	225.242	111.958	-1.00852
ENSGALG00000010005	EPAS1	220.794	0	#NAME?
ENSGALG00000014770	EPB41L3	4.24018	15.7276	1.8911
ENSGALG00000021230	EPB42	453.117	0.0996046	-12.1514
ENSGALG00000007169	EPC1	187.694	78.2567	-1.2621
ENSGALG00000023768	EPHA2	0	15.0885	inf
ENSGALG00000004741	EPHB2	0	3.04531	inf
ENSGALG00000009291	EPHX1	20.2198	0	#NAME?
ENSGALG00000010303	EPHX1L	23.783	5.65	-2.07361
ENSGALG00000016567	EPHX2	2.45677	19.1987	2.96617
ENSGALG00000023279	EPN3	9.79258	0	#NAME?
ENSGALG00000010543	EPS15	103.982	216.576	1.05854
ENSGALG00000013091	EPS8	5.01649	58.4915	3.54347
ENSGALG00000016560	EPT1	10.3107	22.268	1.11083
ENSGALG00000014773	ERBB2IP	38.342	17.2545	-1.15195
ENSGALG00000011515	ERCC3	48.8254	23.8981	-1.03074
ENSGALG00000002981	ERCC4	7.74153	0	#NAME?
ENSGALG00000016860	ERCC5	2.50373	15.7547	2.65363
ENSGALG00000006254	ERCC6	20.8117	9.44481	-1.1398
ENSGALG00000012621	ERCC6L2	3.52923	11.8064	1.74214
ENSGALG00000011448	ERI1	7.33411	0.0636271	-6.84884
ENSGALG00000003308	ERLIN1	4.6177	0	#NAME?
ENSGALG00000003092	ERLIN2	18.1226	2.62	-2.79015
ENSGALG00000020575	ERMN	4.88791	0	#NAME?
ENSGALG00000003476	ERN1	27.5891	6.62522	-2.05806
ENSGALG00000027592	ERN1	12.6641	0	#NAME?
ENSGALG00000012404	ERO1L	3.06319	78.1597	4.67332
ENSGALG00000010838	ERO1LB	30.6511	13.3367	-1.20054
ENSGALG00000016583	ESCO2	4.88753	11.7016	1.25953
ENSGALG00000008708	ESF1	11.8074	0	#NAME?
ENSGALG00000000645	ESPN	3.61481	0	#NAME?
ENSGALG00000009645	ESRRG	3.72579	0	#NAME?
ENSGALG00000009442	ETFDH	4.43603	0.0223379	-7.63363
ENSGALG00000013205	ETNK1	12.079	4.28405	-1.49545
ENSGALG00000016059	ETS2	45.3771	167.327	1.88263
ENSGALG00000000669	ETV3	77.7239	36.2077	-1.10206
ENSGALG00000000504	ETV7	0	13.5683	inf
ENSGALG00000009456	EXD2	2.83456	17.9701	2.6644
ENSGALG00000008959	EXD3	0	3.30143	inf
ENSGALG00000012105	EXOC5	29.415	78.8023	1.42169
ENSGALG00000016098	EXOC6B	12.1967	3.89199	-1.64792
ENSGALG00000002050	EXOC7	35.8676	86.4265	1.26879
ENSGALG00000020746	EXOSC1	60.3075	0	#NAME?
ENSGALG00000003086	EXOSC10	51.3971	23.3293	-1.13954
ENSGALG00000011886	EXOSC7	3.39342	7.15002	1.07521
ENSGALG00000017048	EXOSC8	31.2181	0	#NAME?
ENSGALG00000011884	EXOSC9	24.9872	11.2376	-1.15286
ENSGALG00000008000	EXT2	8.41853	29.7916	1.82326
ENSGALG00000016630	EXTL3	28.7993	12.9141	-1.15708
ENSGALG00000003068	EZH1	31.2401	1.44138	-4.43787
ENSGALG00000012405	EZH2	2.64774	7.48796	1.49981
ENSGALG00000026677	F10	13.1465	35.5897	1.43678
ENSGALG00000012802	F13A1	150.667	1055.49	2.80848
ENSGALG00000014983	F2R	9.49374	0	#NAME?
ENSGALG00000021610	F2RL3	144.401	0	#NAME?
ENSGALG00000005619	F3	0	10.3507	inf
ENSGALG00000015207	F5	18.4803	90.3878	2.29014
ENSGALG00000010433	FAAH	0	9.7067	inf
ENSGALG00000028084	FAAH2	12.1789	32.3736	1.41044
ENSGALG00000000620	FABP3	13.5914	115.599	3.08837
ENSGALG00000015767	FABP4	17.9328	178.109	3.31208
ENSGALG00000007127	FADS1	0	3.62027	inf
ENSGALG00000010536	FAF1	21.1473	42.9259	1.02137
ENSGALG00000024041	FAHD1	4.58172	0	#NAME?
ENSGALG00000012082	FAIM	11.3752	0	#NAME?
ENSGALG00000003897	FAN1	6.31148	0.129067	-5.61179
ENSGALG00000012618	FANCC	24.5256	4.40163	-2.47818
ENSGALG00000002561	FANCE	4.88793	0	#NAME?
ENSGALG00000002009	FANCG	1.71213	4.86968	1.50803
ENSGALG00000006658	FANCI	4.30656	14.3212	1.73354
ENSGALG00000011099	FAP	63.2935	130.601	1.04503
ENSGALG00000005353	FAR1	48.0211	118.668	1.30519
ENSGALG00000012805	FARS2	9.59837	19.7369	1.04003
ENSGALG00000006351	FAS	14.9372	0	#NAME?
ENSGALG00000025923	FASTK	1.98517	55.6056	4.8079
ENSGALG00000009841	FASTKD1	4.00838	0	#NAME?
ENSGALG00000008529	FASTKD2	1.9767	4.53752	1.19881
ENSGALG00000015996	FASTKD5	12.443	0	#NAME?
ENSGALG00000015489	FAXC	9.02368	0	#NAME?
ENSGALG00000003636	FBLIM1	5.51331	0	#NAME?
ENSGALG00000014233	FBLN1	0	3.97564	inf
ENSGALG00000005684	FBXL15	12.3096	26.2332	1.09161
ENSGALG00000011975	FBXL2	8.81853	0	#NAME?
ENSGALG00000001682	FBXL20	45.549	0	#NAME?
ENSGALG00000015490	FBXL4	114.785	11.9565	-3.26307
ENSGALG00000014510	FBXL5	74.9443	20.7405	-1.85337
ENSGALG00000004657	FBXO2	0.140606	14.2081	6.65891
ENSGALG00000028035	FBXO22	25.0658	4.38356	-2.51555
ENSGALG00000016359	FBXO25	10.6041	0	#NAME?
ENSGALG00000009331	FBXO28	1.59756	3.20935	1.00641
ENSGALG00000006619	FBXO3	26.1332	11.1524	-1.22853
ENSGALG00000012279	FBXO30	3.10053	0	#NAME?
ENSGALG00000005779	FBXO31	27.8802	0	#NAME?
ENSGALG00000016369	FBXO32	97.1159	34.3327	-1.50012
ENSGALG00000010192	FBXO33	14.1108	6.82728	-1.04742
ENSGALG00000012154	FBXO34	47.2293	5.13715	-3.20064
ENSGALG00000000546	FBXO38	23.0475	9.65898	-1.25466
ENSGALG00000003731	FBXO42	37.6991	0	#NAME?
ENSGALG00000006398	FBXO45	11.4167	2.59842	-2.13545
ENSGALG00000008753	FBXO48	18.4657	0.892198	-4.37134
ENSGALG00000010764	FBXO8	3.54354	19.3368	2.44808
ENSGALG00000000864	FBXW2	29.3737	6.50137	-2.17571
ENSGALG00000002622	FCHSD1	2.56374	12.2892	2.26107
ENSGALG00000016665	FDFT1	103.051	226.678	1.13728
ENSGALG00000007967	FDXACB1	3.95506	0	#NAME?
ENSGALG00000004168	FEM1A	19.1501	0	#NAME?
ENSGALG00000028906	FEM1B	12.9029	0	#NAME?
ENSGALG00000024076	FEN1	5.23511	0	#NAME?
ENSGALG00000000273	FER	1.98021	7.61972	1.94408
ENSGALG00000008827	FERMT1	4.08835	31.0711	2.92598
ENSGALG00000008340	FES	0.0868381	40.8269	8.87698
ENSGALG00000010422	FEZ1	15.9062	0	#NAME?
ENSGALG00000010594	FEZ2	12.932	0	#NAME?
ENSGALG00000005237	FGD3	51.4934	24.0191	-1.10021
ENSGALG00000012932	FGD4	17.4936	52.2947	1.57984
ENSGALG00000011835	FGF2	0	58.5189	inf
ENSGALG00000003311	FGFR1	0	8.00207	inf
ENSGALG00000011423	FGFR1OP	4.96231	0	#NAME?
ENSGALG00000028543	FGFR4	0.398328	3.57392	3.16548
ENSGALG00000001516	FHL3	66.2959	27.2461	-1.28287
ENSGALG00000015070	FIG4	6.77838	16.3279	1.26832
ENSGALG00000013943	FIP1L1	44.8962	21.6468	-1.05244
ENSGALG00000026285	FITM2	1.04757	12.8933	3.62149
ENSGALG00000012466	FKBP3	37.4297	0	#NAME?
ENSGALG00000014331	FKBP4	27.9389	13.7488	-1.02296
ENSGALG00000000947	FKBP5	64.2535	25.78	-1.31752
ENSGALG00000012193	FKBP9	0	8.84721	inf
ENSGALG00000015443	FKTN	3.66786	0	#NAME?
ENSGALG00000027700	FLAD1	1.39752	18.1296	3.69741
ENSGALG00000005678	FLNB	223.482	590.61	1.40205
ENSGALG00000004000	FLOT2	12.9026	50.057	1.95591
ENSGALG00000008716	FLRT3	6.86036	0	#NAME?
ENSGALG00000017091	FLT1	4.36423	94.1394	4.431
ENSGALG00000005802	FLT4	5.75254	0	#NAME?
ENSGALG00000009807	FLVCR1	5.51389	17.9979	1.70668
ENSGALG00000010326	FLVCR2	15.825	87.6928	2.47025
ENSGALG00000003578	FN1	229.362	540.113	1.23564
ENSGALG00000028979	FN3KRP	2.69541	6.14741	1.18947
ENSGALG00000005850	FNBP1L	2.50165	7.9065	1.66016
ENSGALG00000020251	FNIP2	14.0718	1.02201	-3.78333
ENSGALG00000015071	FOCAD	3.57655	23.4607	2.71361
ENSGALG00000028037	FOS	35.4498	106.975	1.59343
ENSGALG00000002105	FOXI1	3.71514	0	#NAME?
ENSGALG00000001577	FOXK2	35.4374	14.9805	-1.24219
ENSGALG00000017034	FOXO1	53.0138	0	#NAME?
ENSGALG00000015297	FOXO3	143.588	3.43606	-5.38504
ENSGALG00000005658	FOXO4	70.796	0	#NAME?
ENSGALG00000005051	FPGS	3.56548	0	#NAME?
ENSGALG00000013590	FRG1	4.73844	13.79	1.54114
ENSGALG00000006656	FRMD4A	1.57114	4.78711	1.60735
ENSGALG00000014627	FRMD4B	90.9119	32.9911	-1.46239
ENSGALG00000012374	FRMD6	29.992	72.9401	1.28214
ENSGALG00000005418	FRRS1	45.1509	13.1493	-1.77977
ENSGALG00000009966	FRS2	27.0908	0	#NAME?
ENSGALG00000003447	FRS3	0	11.2276	inf
ENSGALG00000014103	FRYL	377.362	162.29	-1.21737
ENSGALG00000002763	FRZB	14.1568	0	#NAME?
ENSGALG00000021128	FSCN1	0	6.52496	inf
ENSGALG00000007220	FTH1	12572.1	41467.5	1.72175
ENSGALG00000004238	FTSJ2	10.9468	0	#NAME?
ENSGALG00000008939	FUBP1	145.679	47.8204	-1.6071
ENSGALG00000003941	FUBP3	47.581	96.5821	1.02137
ENSGALG00000004112	FUCA1	46.6275	20.2536	-1.203
ENSGALG00000013773	FUCA2	6.33454	0	#NAME?
ENSGALG00000002648	FUK	19.996	3.50346	-2.51286
ENSGALG00000008341	FURIN	22.3677	75.5804	1.75659
ENSGALG00000015399	FUT10	54.0154	19.5167	-1.46866
ENSGALG00000005169	FUT11	5.48352	2.14677	-1.35294
ENSGALG00000022718	FUT4	4.75308	0	#NAME?
ENSGALG00000009046	FUT7	7.07102	0	#NAME?
ENSGALG00000015108	FXN	0	9.62605	inf
ENSGALG00000008864	FXR1	83.1003	40.5831	-1.03397
ENSGALG00000021273	FXYD2	0	65.6999	inf
ENSGALG00000007581	FYTTD1	85.6692	21.4963	-1.99469
ENSGALG00000005895	FYTTD1L	15.9037	6.97945	-1.18818
ENSGALG00000009907	G2E3	4.32518	9.97429	1.20545
ENSGALG00000003208	GABARAPL2	11.1143	24.8997	1.16371
ENSGALG00000025977	GADD45A	7.35346	0	#NAME?
ENSGALG00000004047	GALE	10.0128	27.0233	1.43236
ENSGALG00000013135	GALNT1	38.0423	269.862	2.82655
ENSGALG00000004033	GALNT10	0	17.3693	inf
ENSGALG00000013437	GAN	7.86481	0	#NAME?
ENSGALG00000009036	GANC	19.0591	1.02403	-4.21815
ENSGALG00000014442	GAPDH	1413.35	3017.36	1.09417
ENSGALG00000020164	GAR1	1.93583	68.3213	5.14131
ENSGALG00000015181	GAREM1	8.09975	0	#NAME?
ENSGALG00000005694	GARS	48.3443	129.538	1.42196
ENSGALG00000015983	GART	0	19.1707	inf
ENSGALG00000028779	GAS2L1	3.07331	13.6115	2.14697
ENSGALG00000016820	GAS6	0.163545	30.687	7.5518
ENSGALG00000000540	GAS8	61.9815	6.64438	-3.22163
ENSGALG00000005909	GATA2	65.3505	16.3926	-1.99515
ENSGALG00000006726	GATA3	105.215	30.2671	-1.79751
ENSGALG00000009399	GATAD1	11.9542	0	#NAME?
ENSGALG00000010097	GATB	5.45772	11.1354	1.02879
ENSGALG00000002412	GBA2	14.9876	5.79116	-1.37184
ENSGALG00000003340	GBGT1	6.15641	0	#NAME?
ENSGALG00000026152	GBP	106.696	629.307	2.56025
ENSGALG00000012312	GCAT	21.0109	6.38273	-1.71889
ENSGALG00000013502	GCC1	9.8381	0	#NAME?
ENSGALG00000016806	GCC2	13.7381	4.07601	-1.75295
ENSGALG00000011104	GCG	0	18.4121	inf
ENSGALG00000012200	GCH1	48.1778	16.1503	-1.57681
ENSGALG00000028400	GCHFR	5.76133	0	#NAME?
ENSGALG00000005782	GCLM	13.4259	5.32669	-1.3337
ENSGALG00000015166	GCNT1	4.11966	0	#NAME?
ENSGALG00000005446	GCSH	0	4.09036	inf
ENSGALG00000006916	GDE1	3.31293	0	#NAME?
ENSGALG00000010154	GEMIN2	1.06641	4.33364	2.02281
ENSGALG00000013821	GEMIN6	11.3206	0	#NAME?
ENSGALG00000016574	GEMIN8	2.14738	4.49031	1.06424
ENSGALG00000016468	GEN1	8.57483	2.30939	-1.8926
ENSGALG00000003798	GET4	16.7804	37.0435	1.14245
ENSGALG00000005579	GFER	4.93222	0	#NAME?
ENSGALG00000005940	GFI1	8.74114	4.15705	-1.07226
ENSGALG00000009634	GFM1	9.6456	20.0796	1.05778
ENSGALG00000012730	GFOD1	37.8073	0	#NAME?
ENSGALG00000000085	GFPT1	63.5174	17.7088	-1.84268
ENSGALG00000013760	GFPT2	8.80035	3.82941	-1.20044
ENSGALG00000001795	GFRA2	0	10.9802	inf
ENSGALG00000007992	GGA3	56.8336	12.9316	-2.13585
ENSGALG00000022758	GGACT	17.1474	0	#NAME?
ENSGALG00000000956	GGCL1	49.7034	1141.87	4.52192
ENSGALG00000002604	GGPS1	24.2695	0	#NAME?
ENSGALG00000008411	GHRL	18.6895	0.141225	-7.04809
ENSGALG00000004929	GID4	12.4215	5.46239	-1.18523
ENSGALG00000012370	GINM1	21.6204	87.645	2.01928
ENSGALG00000028131	GINS2	5.62797	18.9493	1.75145
ENSGALG00000000880	GINS3	0	39.3913	inf
ENSGALG00000026581	GINS4	82.7587	245.593	1.56929
ENSGALG00000023703	GIT1	23.5895	54.7812	1.21553
ENSGALG00000017137	GJA3	3.33565	0	#NAME?
ENSGALG00000002532	GJA4	10.4479	0	#NAME?
ENSGALG00000000997	GJC1	5.81343	0	#NAME?
ENSGALG00000007065	GJD4	3.81262	0	#NAME?
ENSGALG00000002729	GK5	8.36476	82.0474	3.29406
ENSGALG00000012586	GKAP1	1.04834	18.8175	4.1659
ENSGALG00000004948	GLA	27.2094	4.99086	-2.44674
ENSGALG00000011968	GLB1	6.57285	16.7085	1.34599
ENSGALG00000011328	GLB1L	0	5.23891	inf
ENSGALG00000010704	GLCCI1	31.0511	7.28878	-2.0909
ENSGALG00000028191	GLCE	3.03958	0	#NAME?
ENSGALG00000010127	GLO1	19.7469	0	#NAME?
ENSGALG00000025991	GLOD5	4.22268	0	#NAME?
ENSGALG00000027483	GLRX	0.521982	50.0555	6.58338
ENSGALG00000010464	GLRX3	3.95303	55.4046	3.80897
ENSGALG00000002679	GLT1D1	9.86366	0	#NAME?
ENSGALG00000028898	GLTPD1	4.62479	0	#NAME?
ENSGALG00000003678	GLUL	1.1765	8.43706	2.84223
ENSGALG00000027534	GM2A	4.95477	0	#NAME?
ENSGALG00000013626	GMNN	0	6.89638	inf
ENSGALG00000002500	GMPPB	2.47034	44.8887	4.18357
ENSGALG00000012705	GMPR	111.511	11.3644	-3.2946
ENSGALG00000010284	GMPS	27.8456	11.6923	-1.2519
ENSGALG00000003238	GNA11	153.484	55.2269	-1.47465
ENSGALG00000004368	GNA12	4.79425	0.175408	-4.77252
ENSGALG00000028440	GNA13	30.9323	8.73592	-1.82408
ENSGALG00000008382	GNAI1	40.8069	13.2047	-1.62777
ENSGALG00000007509	GNAS	52.169	19.8643	-1.39301
ENSGALG00000015331	GNE	46.3744	16.4716	-1.49335
ENSGALG00000015683	GNG10	4.90715	22.726	2.21139
ENSGALG00000001973	GNL2	8.25737	40.5054	2.29436
ENSGALG00000011163	GNPAT	4.85106	11.5277	1.24873
ENSGALG00000014210	GNPDA2	11.4932	0	#NAME?
ENSGALG00000012414	GNPNAT1	31.7624	0	#NAME?
ENSGALG00000006441	GNPTG	6.3807	18.7705	1.55668
ENSGALG00000009856	GNS	109.602	234.857	1.09951
ENSGALG00000012258	GOLGA4	5.14247	1.43401	-1.84241
ENSGALG00000009783	GOLGB1	3.01589	0.19985	-3.9156
ENSGALG00000009464	GOLIM4	1.11388	4.22691	1.924
ENSGALG00000028267	GOLPH3	12.0825	1.07337	-3.4927
ENSGALG00000014643	GON4L	68.1262	18.5665	-1.87551
ENSGALG00000003329	GORAB	18.6067	0	#NAME?
ENSGALG00000006033	GORASP1	10.9589	0	#NAME?
ENSGALG00000004326	GOSR1	35.6143	1.61512	-4.46274
ENSGALG00000021529	GP1BB	71.9257	0	#NAME?
ENSGALG00000028500	GP5	60.5163	0	#NAME?
ENSGALG00000005022	GP9	129.601	0	#NAME?
ENSGALG00000016973	GPALPP1	7.79343	1.47325	-2.40326
ENSGALG00000008795	GPAM	7.9986	1.72646	-2.21193
ENSGALG00000009627	GPATCH2	3.80104	0	#NAME?
ENSGALG00000006724	GPC2	6.75677	2.44451	-1.46679
ENSGALG00000006080	GPC4	0.226849	4.07071	4.16548
ENSGALG00000012061	GPD1L2	20.8824	0	#NAME?
ENSGALG00000012543	GPD2	58.3746	19.6571	-1.57029
ENSGALG00000004064	GPER1	9.23077	0	#NAME?
ENSGALG00000003807	GPN3	5.77238	23.1428	2.00333
ENSGALG00000014404	GPR125	6.57428	0	#NAME?
ENSGALG00000027407	GPR132	18.0774	6.4778	-1.48061
ENSGALG00000004058	GPR146	19.1211	0	#NAME?
ENSGALG00000022926	GPR162	1.52936	3.84272	1.3292
ENSGALG00000010381	GPR171	24.1968	0	#NAME?
ENSGALG00000004111	GPR174	15.7961	0	#NAME?
ENSGALG00000016881	GPR183	16.5955	0	#NAME?
ENSGALG00000016227	GPR34	5.32712	0	#NAME?
ENSGALG00000010595	GPR65	36.8533	0	#NAME?
ENSGALG00000015491	GPR89B	6.72935	0	#NAME?
ENSGALG00000001797	GPSM1	7.60203	0.91502	-3.05451
ENSGALG00000002090	GPSM2	52.953	5.13774	-3.36551
ENSGALG00000004158	GPT2	32.8587	6.79586	-2.27355
ENSGALG00000006494	GRAMD1B	23.3603	4.75257	-2.29728
ENSGALG00000015127	GRAMD1C	16.2714	3.17102	-2.35932
ENSGALG00000012056	GRAP2	7.76483	0	#NAME?
ENSGALG00000013100	GRB10	7.01986	73.7632	3.39339
ENSGALG00000008016	GRB2	73.1988	221.968	1.60046
ENSGALG00000006449	GRIP2	3.54222	0	#NAME?
ENSGALG00000014054	GRK6	12.2315	62.3088	2.34884
ENSGALG00000015549	GRPEL1	1.35905	5.82898	2.10064
ENSGALG00000002673	GRPEL2	23.5838	0	#NAME?
ENSGALG00000008312	GSAP	24.9956	10.5382	-1.24604
ENSGALG00000013495	GSDMA	0	14.6571	inf
ENSGALG00000001446	GSN	328.457	147.501	-1.15498
ENSGALG00000028470	GSR	3.43146	13.2671	1.95096
ENSGALG00000016325	GSTA3	161.17	1882.22	3.54578
ENSGALG00000016324	GSTA4	2.19741	7.29062	1.73024
ENSGALG00000014708	GSTK1	4.38529	61.9458	3.82026
ENSGALG00000012424	GTDC1	17.6799	0.0385975	-8.83939
ENSGALG00000003793	GTF2A2	0.119814	44.0721	8.52293
ENSGALG00000006205	GTF2B	13.7861	43.4001	1.65449
ENSGALG00000010283	GTF2E2	5.96139	0	#NAME?
ENSGALG00000016974	GTF2F2	6.4622	1.03774	-2.63857
ENSGALG00000006281	GTF2H1	89.422	24.8673	-1.84638
ENSGALG00000023682	GTF2H3	26.6092	8.88197	-1.58297
ENSGALG00000008616	GTF2H4	4.43617	0	#NAME?
ENSGALG00000021665	GTF2I	5.48847	0.0180851	-8.24546
ENSGALG00000001263	GTF2IRD1	0	3.27455	inf
ENSGALG00000007387	GTF3C1	15.9985	32.345	1.0156
ENSGALG00000007958	GTF3C3	19.9695	0	#NAME?
ENSGALG00000015044	GTF3C6	25.4795	0	#NAME?
ENSGALG00000009035	GTPBP10	6.95199	21.8566	1.65257
ENSGALG00000006703	GTPBP4	54.2241	0	#NAME?
ENSGALG00000015190	GTPBP8	0	4.65279	inf
ENSGALG00000006607	GUCD1	12.4946	0	#NAME?
ENSGALG00000009361	GUCY1B3	4.81017	0	#NAME?
ENSGALG00000014217	GUF1	12.4554	0	#NAME?
ENSGALG00000005336	GUK1	54.3441	22.7665	-1.25521
ENSGALG00000002542	GUSB	85.2303	196.445	1.20468
ENSGALG00000009532	GXYLT1	4.6864	10.4148	1.15209
ENSGALG00000007804	GXYLT2	10.5556	0	#NAME?
ENSGALG00000008418	GYLTL1B	36.7754	8.13497	-2.17653
ENSGALG00000008350	GZF1	4.99765	0	#NAME?
ENSGALG00000015192	GZMM	3.34621	98.197	4.87508
ENSGALG00000012313	H1F0	353.12	0	#NAME?
ENSGALG00000006360	H2AFY	50.1347	24.5876	-1.02788
ENSGALG00000014023	H2AFZ	21.9915	10.0631	-1.12788
ENSGALG00000002492	H6PD	10.3843	22.0461	1.08613
ENSGALG00000007481	HACD3	9.40481	39.8386	2.0827
ENSGALG00000015415	HACE1	18.3218	4.47875	-2.03239
ENSGALG00000011211	HACL1	7.05163	0	#NAME?
ENSGALG00000016536	HADHA	36.0206	103.795	1.52684
ENSGALG00000005398	HAGH	24.6638	0	#NAME?
ENSGALG00000021040	HAGHL	20.8842	2.37429	-3.13684
ENSGALG00000008354	HARBI1	9.30219	0	#NAME?
ENSGALG00000000794	HARS	30.8358	6.39555	-2.26946
ENSGALG00000009525	HAT1	4.89517	27.933	2.51254
ENSGALG00000009111	HAUS2	4.84048	0	#NAME?
ENSGALG00000000949	HBEGF	0	62.4564	inf
ENSGALG00000028273	HBG2	2842.86	71.0615	-5.32213
ENSGALG00000013962	HBS1L	28.6394	7.6991	-1.89524
ENSGALG00000023740	HBZ	7.76527	0	#NAME?
ENSGALG00000004288	HDAC4	33.3541	11.7826	-1.50121
ENSGALG00000004825	HDAC8	29.1172	14.0812	-1.0481
ENSGALG00000023436	HDC	6.04628	0	#NAME?
ENSGALG00000014841	HDDC2	2.55122	38.6692	3.92192
ENSGALG00000008865	HDHD3	11.1433	0	#NAME?
ENSGALG00000005823	HDLBP	195.057	418.123	1.10003
ENSGALG00000007041	HDX	6.89505	0	#NAME?
ENSGALG00000010571	HEATR5B	38.4603	11.3056	-1.76634
ENSGALG00000011798	HEBP1	18.6643	51.5764	1.46643
ENSGALG00000013824	HECA	52.7121	24.5133	-1.10457
ENSGALG00000001789	HECTD2	0	5.2148	inf
ENSGALG00000010217	HECTD3	6.57194	0	#NAME?
ENSGALG00000011813	HEG1	6.57648	0	#NAME?
ENSGALG00000009885	HELB	20.0689	3.37627	-2.57146
ENSGALG00000005451	HELLS	10.0825	64.1112	2.66872
ENSGALG00000002253	HEMK1	1.26864	12.3504	3.2832
ENSGALG00000017214	HEPHL1	2.72185	6.21597	1.19139
ENSGALG00000003381	HERC1	307.05	150.974	-1.02417
ENSGALG00000016739	HERC2	124.214	37.6157	-1.72343
ENSGALG00000002055	HES4	13.2594	0	#NAME?
ENSGALG00000014933	HEXB	25.4163	69.128	1.44352
ENSGALG00000001612	HEXDC	3.11529	0	#NAME?
ENSGALG00000022871	HHLA2	4.03097	0	#NAME?
ENSGALG00000011100	HIBADH	6.74402	2.92788	-1.20375
ENSGALG00000002310	HIBCH	5.63212	2.68847	-1.06689
ENSGALG00000001403	HIC2	6.0871	0	#NAME?
ENSGALG00000007808	HID1	21.485	4.84551	-2.14861
ENSGALG00000001823	HIKESHI	7.08068	16.406	1.21226
ENSGALG00000006806	HINFP	34.3153	7.55516	-2.18332
ENSGALG00000000428	HINT1	85.1404	0	#NAME?
ENSGALG00000027628	HINT3	3.72188	0.0455176	-6.35346
ENSGALG00000000930	HIP1	11.7053	30.2379	1.3692
ENSGALG00000003790	HIP1R	13.2628	4.35782	-1.6057
ENSGALG00000011783	HIST1H111R	27.4925	0	#NAME?
ENSGALG00000028417	HIST1H2A3	7.58111	0	#NAME?
ENSGALG00000027571	HIST1H2B7L2	7.72913	0.264182	-4.8707
ENSGALG00000025786	HIST1H46L6	15.4248	0	#NAME?
ENSGALG00000012739	HIVEP1	43.5161	7.805	-2.47908
ENSGALG00000013795	HIVEP2	99.6016	16.4209	-2.60063
ENSGALG00000027365	HIVEP3	35.1793	4.76061	-2.88551
ENSGALG00000015363	HJURP	0	12.7395	inf
ENSGALG00000016047	HLCS	19.6005	6.22923	-1.65376
ENSGALG00000003059	HLF	3.24587	0	#NAME?
ENSGALG00000002746	HMG20A	7.19557	21.1429	1.555
ENSGALG00000027838	HMG20B	41.0007	4.0234	-3.34916
ENSGALG00000010745	HMGB2	0	18.9133	inf
ENSGALG00000009071	HMGB3	4.24261	10.6227	1.32412
ENSGALG00000004057	HMGCL	22.6808	8.98647	-1.33564
ENSGALG00000000372	HMGN2	77.4638	9.97907	-2.95655
ENSGALG00000015880	HMGN3	0	12.8306	inf
ENSGALG00000005770	HMGXB3	26.1865	5.32228	-2.29871
ENSGALG00000012556	HMGXB4	6.54455	0	#NAME?
ENSGALG00000012550	HMOX1	70.2993	157.306	1.16199
ENSGALG00000007638	HMOX2	8.42893	0	#NAME?
ENSGALG00000009346	HN1L	49.3814	119.46	1.27449
ENSGALG00000006160	HNRNPA0	11.6744	0	#NAME?
ENSGALG00000014381	HNRNPAB	46.3835	12.7433	-1.86388
ENSGALG00000008504	HNRNPLL	4.86157	1.99782	-1.28299
ENSGALG00000003074	HOMER3	10.5641	42.7469	2.01665
ENSGALG00000011404	HOPX	27.3527	0	#NAME?
ENSGALG00000010079	HP1BP3	72.1177	34.3438	-1.0703
ENSGALG00000004343	HPD	0	3.10254	inf
ENSGALG00000009668	HPF1	6.75939	0	#NAME?
ENSGALG00000010769	HPGD	0	6.42838	inf
ENSGALG00000010402	HPGDS	14.3517	0	#NAME?
ENSGALG00000006098	HPRT1	48.21	0	#NAME?
ENSGALG00000010437	HPS3	21.2478	5.61263	-1.92057
ENSGALG00000005595	HPS4	14.6259	37.7658	1.36856
ENSGALG00000020741	HPS6	12.152	0	#NAME?
ENSGALG00000006885	HRAS	57.0855	119.686	1.06806
ENSGALG00000024171	HRH2	5.47078	0	#NAME?
ENSGALG00000005170	HRH3	3.18543	0	#NAME?
ENSGALG00000015104	HRH4	13.1682	0	#NAME?
ENSGALG00000006071	HS6ST2	8.0956	0	#NAME?
ENSGALG00000010979	HSD17B11	5.50796	0	#NAME?
ENSGALG00000026349	HSD17B12	6.75208	26.2494	1.95888
ENSGALG00000002681	HSD17B7	3.79843	10.0423	1.40261
ENSGALG00000015663	HSDL2	5.31327	22.4596	2.07966
ENSGALG00000004644	HSF3	68.1903	26.4812	-1.3646
ENSGALG00000011351	HSP90AA1	141.773	454.118	1.67949
ENSGALG00000012726	HSP90B1	49.9315	145.546	1.54345
ENSGALG00000006643	HSPA14	0	5.74587	inf
ENSGALG00000011715	HSPA2	132.428	0	#NAME?
ENSGALG00000001000	HSPA5	138.94	313.525	1.17412
ENSGALG00000006512	HSPA8	243.565	724.182	1.57205
ENSGALG00000008094	HSPD1	39.106	82.4685	1.07645
ENSGALG00000002581	HTATIP2	8.35342	0.945228	-3.14363
ENSGALG00000015895	HTR1B	53.9486	0	#NAME?
ENSGALG00000016992	HTR2A	79.2893	9.8817	-3.00429
ENSGALG00000009546	HTRA1	96.2787	241.544	1.327
ENSGALG00000015635	HTT	57.4529	25.8845	-1.15029
ENSGALG00000015879	HUNK	5.05049	0.0230514	-7.77543
ENSGALG00000012450	HUS1	0	17.9664	inf
ENSGALG00000004562	HVCN1	71.0786	28.9037	-1.29816
ENSGALG00000002138	HYAL2	0	15.9927	inf
ENSGALG00000003063	HYKK	1.78103	8.81066	2.30654
ENSGALG00000007659	HYOU1	38.1989	82.4863	1.11062
ENSGALG00000023648	HZGJ	27.1014	4.45389	-2.60523
ENSGALG00000016425	IAH1	7.11535	19.1098	1.4253
ENSGALG00000005328	IBA57	5.055	0	#NAME?
ENSGALG00000015864	IBTK	69.1347	29.6881	-1.21952
ENSGALG00000010708	ICA1	5.29982	0	#NAME?
ENSGALG00000016321	ICK	33.996	2.43924	-3.80086
ENSGALG00000024053	ICMT	0.0439594	15.057	8.42005
ENSGALG00000007822	ICT1	3.51502	0	#NAME?
ENSGALG00000016403	ID2	153.625	0	#NAME?
ENSGALG00000027300	ID3	10.7615	2.24636	-2.26022
ENSGALG00000008818	IDH1	34.425	69.7949	1.01966
ENSGALG00000003303	IDH3A	45.3581	122.857	1.43755
ENSGALG00000006723	IDI1	24.5739	7.67679	-1.67855
ENSGALG00000015376	IDUA	4.6302	0	#NAME?
ENSGALG00000023725	IER5	25.7763	0	#NAME?
ENSGALG00000014443	IFFO1	25.8903	0.0560693	-8.85098
ENSGALG00000003817	IFFO2	5.38206	0	#NAME?
ENSGALG00000021627	IFI27L2	85.0204	15.9855	-2.41104
ENSGALG00000003389	IFI30	590.133	1875.76	1.66836
ENSGALG00000020497	IFITM10	18.2692	2.42507	-2.91331
ENSGALG00000013865	IFNGR1	50.0514	0	#NAME?
ENSGALG00000015972	IFNGR2	70.2005	232.695	1.72888
ENSGALG00000004231	IFNLR1	0	35.3864	inf
ENSGALG00000008452	IFT122	8.6595	1.08282	-2.9995
ENSGALG00000016509	IFT172	4.35037	0	#NAME?
ENSGALG00000005707	IFT20	4.38075	15.6985	1.84138
ENSGALG00000012523	IFT27	6.27591	43.4912	2.79283
ENSGALG00000009559	IFT80	8.82027	2.75972	-1.6763
ENSGALG00000017134	IFT88	5.05802	0.0418268	-6.918
ENSGALG00000020330	IGBP1	13.2413	2.74064	-2.27246
ENSGALG00000006523	IGF2BP2	17.4209	42.966	1.30238
ENSGALG00000010961	IGF2BP3	17.9806	7.52933	-1.25585
ENSGALG00000012439	IGFBP3	3.56182	0	#NAME?
ENSGALG00000011339	IGFBP7	0	24.3165	inf
ENSGALG00000004328	IGHMBP2	7.15129	1.84296	-1.95618
ENSGALG00000000974	IGSF1	0.672654	33.0075	5.61679
ENSGALG00000015469	IGSF3	23.3042	47.7772	1.03573
ENSGALG00000003136	IKZF2	6.06487	13.9597	1.20271
ENSGALG00000026700	IKZF5	5.02141	0	#NAME?
ENSGALG00000000892	IL10	0	32.5853	inf
ENSGALG00000024075	IL10RA	98.3137	207.482	1.07753
ENSGALG00000009870	IL15	6.91657	1.48811	-2.21658
ENSGALG00000006388	IL16	25.1589	9.65429	-1.38183
ENSGALG00000007874	IL18	26.9184	0	#NAME?
ENSGALG00000016786	IL18R1	9.03756	0	#NAME?
ENSGALG00000016782	IL1R2	7.87019	0	#NAME?
ENSGALG00000007253	IL1RAP	72.9385	179.313	1.29773
ENSGALG00000016785	IL1RL1	0	40.2371	inf
ENSGALG00000016784	IL1RL2	3.64092	1.79604	-1.01948
ENSGALG00000013868	IL22RA2	0	24.1694	inf
ENSGALG00000006335	IL2RA	237.901	89.4142	-1.41178
ENSGALG00000000081	IL4I1	2.40598	4.95536	1.04237
ENSGALG00000011668	IL8L1	14.2	5.46773	-1.37688
ENSGALG00000026098	IL8L2	16.1648	70.2098	2.11882
ENSGALG00000015136	ILDR1	0.181754	5.20345	4.83941
ENSGALG00000029152	IMP4	7.36791	21.4798	1.54365
ENSGALG00000013814	IMPA2	4.80009	28.2371	2.55646
ENSGALG00000015093	IMPACT	0	28.4933	inf
ENSGALG00000015421	IMPAD1	5.06881	18.2033	1.84448
ENSGALG00000010934	INADL	14.5023	1.69526	-3.09671
ENSGALG00000011608	INF2	160.112	56.4557	-1.50389
ENSGALG00000016849	ING1	6.26682	0	#NAME?
ENSGALG00000008610	INO80D	77.5587	30.7908	-1.33279
ENSGALG00000009880	INPP4B	16.5574	3.19026	-2.37573
ENSGALG00000002739	INPP5K	23.1311	4.31907	-2.42104
ENSGALG00000004336	INPPL1	10.1903	27.1438	1.41342
ENSGALG00000017394	INSIG1	51.9303	128.246	1.30427
ENSGALG00000028046	INSIG2	3.19722	0	#NAME?
ENSGALG00000003579	INSR	30.8131	9.47382	-1.70153
ENSGALG00000010130	INTS10	18.3458	48.8662	1.41339
ENSGALG00000010575	INTS12	8.02492	0	#NAME?
ENSGALG00000015984	INTS8	78.6842	24.8053	-1.66542
ENSGALG00000013441	INVS	8.23098	18.4862	1.16731
ENSGALG00000002510	IP6K1	24.4707	7.04109	-1.79719
ENSGALG00000005701	IP6K2	37.8886	0	#NAME?
ENSGALG00000002710	IPMK	67.1302	0	#NAME?
ENSGALG00000014740	IPO11	2.64127	6.79333	1.36289
ENSGALG00000010087	IPO13	5.517	27.8189	2.33411
ENSGALG00000014978	IQGAP2	62.1528	128.855	1.05186
ENSGALG00000010996	IRF2BP2	87.9343	0	#NAME?
ENSGALG00000012830	IRF4	289.422	76.2653	-1.92407
ENSGALG00000028368	IRF5	27.3102	168.672	2.62671
ENSGALG00000005757	IRF8	158.116	339.601	1.10285
ENSGALG00000016919	IRG1	1.45444	26.4462	4.18452
ENSGALG00000016839	IRS2	5.69328	0	#NAME?
ENSGALG00000008107	IRS4	26.2373	0	#NAME?
ENSGALG00000004869	ISCU	28.7387	0	#NAME?
ENSGALG00000010468	ISM2	0	9.8535	inf
ENSGALG00000000811	IST1	29.9411	64.5268	1.10777
ENSGALG00000004049	ITFG1	33.2751	7.64679	-2.12152
ENSGALG00000014335	ITFG2	22.1422	0	#NAME?
ENSGALG00000014903	ITGA2	212.385	103.755	-1.0335
ENSGALG00000016421	ITGB1BP1	0	3.91864	inf
ENSGALG00000011141	ITGB6	0	7.43904	inf
ENSGALG00000010827	ITPK1	91.4239	20.0087	-2.19194
ENSGALG00000008603	ITPKA	39.9255	16.4269	-1.28125
ENSGALG00000009068	ITPKB	138.772	62.5593	-1.14942
ENSGALG00000025780	ITPRIP	32.3906	0	#NAME?
ENSGALG00000016006	ITSN1	13.389	52.3087	1.966
ENSGALG00000016504	ITSN2	23.5343	47.812	1.02261
ENSGALG00000004686	IVD	4.18019	0	#NAME?
ENSGALG00000010214	JADE1	119.319	28.0733	-2.08755
ENSGALG00000016727	JADE3	7.22949	24.669	1.77073
ENSGALG00000015027	JAK2	271.484	131.468	-1.04615
ENSGALG00000001472	JAM3	1.8403	7.54171	2.03495
ENSGALG00000011551	JCHAIN	2.86467	112.871	5.30016
ENSGALG00000012009	JKAMP	5.80808	0	#NAME?
ENSGALG00000002942	JMJD1C	47.4101	12.8314	-1.88551
ENSGALG00000001802	JMJD6	4.30851	0.774948	-2.47502
ENSGALG00000014819	JMY	10.7808	0	#NAME?
ENSGALG00000010870	JUN	154.22	0	#NAME?
ENSGALG00000006337	K123	14.7861	0	#NAME?
ENSGALG00000000603	KANSL1	214.787	97.4606	-1.14001
ENSGALG00000000907	KARS	234.777	112.126	-1.06617
ENSGALG00000003641	KAT6A	47.0708	12.3827	-1.92651
ENSGALG00000005035	KAT6B	18.2556	6.0911	-1.58356
ENSGALG00000012378	KATNA1	60.7279	8.4137	-2.85155
ENSGALG00000017083	KATNAL1	13.0151	0	#NAME?
ENSGALG00000001041	KATNB1	28.1599	9.55203	-1.55977
ENSGALG00000012202	KBTBD2	5.52581	2.00387	-1.4634
ENSGALG00000008089	KBTBD4	9.14837	0	#NAME?
ENSGALG00000007569	KBTBD8	54.3111	0	#NAME?
ENSGALG00000000442	KCNA2	3.55315	0	#NAME?
ENSGALG00000000912	KCNAB2	20.8468	116.763	2.48569
ENSGALG00000027043	KCNH2	0	3.64221	inf
ENSGALG00000011005	KCNK1	13.6658	0	#NAME?
ENSGALG00000004149	KCNK15	6.04358	0	#NAME?
ENSGALG00000025818	KCNK5	4.4581	0	#NAME?
ENSGALG00000004980	KCNMA1	109.132	48.6669	-1.16507
ENSGALG00000002118	KCNMB1	0	4.81171	inf
ENSGALG00000010044	KCNMB4	0	11.6848	inf
ENSGALG00000006472	KCNQ1	3.32447	0	#NAME?
ENSGALG00000003200	KCNQ4	0	3.29931	inf
ENSGALG00000015932	KCNQ5	18.471	4.31043	-2.09936
ENSGALG00000017012	KCNRG	4.27535	0	#NAME?
ENSGALG00000006423	KCTD5	40.3276	0	#NAME?
ENSGALG00000007111	KCTD6	23.2566	0	#NAME?
ENSGALG00000000275	KCTD9	27.9525	13.3923	-1.06158
ENSGALG00000016862	KDELC1	4.43907	1.30538	-1.76578
ENSGALG00000007089	KDELR2	35.5544	133.199	1.90548
ENSGALG00000012685	KDM1B	50.703	1.6845	-4.91168
ENSGALG00000007663	KDM3B	37.6387	11.4219	-1.72041
ENSGALG00000010074	KDM4A	79.4845	32.2552	-1.30114
ENSGALG00000004091	KDM4B	47.0104	21.6218	-1.12049
ENSGALG00000000427	KDM5B	83.6362	34.8463	-1.26312
ENSGALG00000016217	KDM6A	128.527	62.8357	-1.03242
ENSGALG00000012848	KDM7A	135.741	58.105	-1.22412
ENSGALG00000006301	KDM8	11.6857	27.5328	1.23641
ENSGALG00000012882	KDSR	0	3.77447	inf
ENSGALG00000014736	KEL	39.0077	15.0894	-1.37022
ENSGALG00000026795	KIAA0040	44.5021	0	#NAME?
ENSGALG00000016317	KIAA0196	14.1434	38.3961	1.44083
ENSGALG00000007557	KIAA0226	87.699	41.9459	-1.06403
ENSGALG00000015538	KIAA0232	57.8175	14.1999	-2.02562
ENSGALG00000002445	KIAA0319L	43.1897	19.223	-1.16785
ENSGALG00000006475	KIAA0430	40.6156	16.3308	-1.31444
ENSGALG00000025938	KIAA0513	7.28144	0	#NAME?
ENSGALG00000000687	KIAA0556	3.01513	0	#NAME?
ENSGALG00000001779	KIAA0895L	0	20.5518	inf
ENSGALG00000014652	KIAA0907	177.716	41.3037	-2.10523
ENSGALG00000009230	KIAA0922	69.5225	32.8342	-1.08228
ENSGALG00000014226	KIAA0930	6.43078	17.06	1.40755
ENSGALG00000012674	KIAA1033	5.91405	0	#NAME?
ENSGALG00000012874	KIAA1147	64.4358	28.0062	-1.20212
ENSGALG00000008856	KIAA1210	60.6719	10.0599	-2.59241
ENSGALG00000007766	KIAA1217	1.90572	13.8058	2.85686
ENSGALG00000002419	KIAA1328	2.80453	7.76307	1.46887
ENSGALG00000015965	KIAA1429	34.8045	9.10959	-1.93382
ENSGALG00000010611	KIAA1430	9.17814	0	#NAME?
ENSGALG00000007346	KIAA1462	12.0735	0	#NAME?
ENSGALG00000012898	KIAA1468	23.9727	9.40508	-1.34988
ENSGALG00000015360	KIAA1524	0	3.86329	inf
ENSGALG00000012796	KIAA1549	11.9419	1.76346	-2.75955
ENSGALG00000012936	KIAA1551	14.9565	0	#NAME?
ENSGALG00000005512	KIAA1671	194.523	60.9539	-1.67415
ENSGALG00000023590	KIAA1755	0	3.27996	inf
ENSGALG00000015050	KIAA2026	7.88854	3.1833	-1.30923
ENSGALG00000006790	KIF11	5.20332	1.84939	-1.49238
ENSGALG00000012689	KIF13A	11.4415	26.2013	1.19536
ENSGALG00000016639	KIF13B	7.48423	2.69212	-1.47511
ENSGALG00000011901	KIF15	3.58168	0	#NAME?
ENSGALG00000008725	KIF16B	14.1839	2.51273	-2.49693
ENSGALG00000000628	KIF21B	58.3334	25.7706	-1.17859
ENSGALG00000012588	KIF27	3.42224	0	#NAME?
ENSGALG00000006860	KIF3A	5.99486	2.14975	-1.47956
ENSGALG00000012462	KIF5C	26.7682	8.32375	-1.68521
ENSGALG00000006611	KIF7	3.99197	0	#NAME?
ENSGALG00000006769	KIN	11.9263	2.2749	-2.39027
ENSGALG00000006259	KIRREL	2.38375	8.59411	1.85012
ENSGALG00000013925	KIT	14.4763	0.853456	-4.08423
ENSGALG00000016926	KLF12	16.0405	6.9235	-1.21214
ENSGALG00000003939	KLF2	72.1558	1.58855	-5.50533
ENSGALG00000000177	KLF3	15.402	3.99287	-1.94762
ENSGALG00000010101	KLF-4	7.2517	0	#NAME?
ENSGALG00000016927	KLF5	2.19747	6.02069	1.45408
ENSGALG00000007056	KLF6	86.0123	26.3548	-1.70648
ENSGALG00000008501	KLF7	29.8384	0	#NAME?
ENSGALG00000027374	KLF9	3.2296	0	#NAME?
ENSGALG00000012241	KLHDC1	0	6.57396	inf
ENSGALG00000008013	KLHDC10	38.0447	4.19399	-3.1813
ENSGALG00000008536	KLHDC3	10.4013	1.41373	-2.87919
ENSGALG00000003624	KLHL10	3.4872	1.57852	-1.1435
ENSGALG00000003536	KLHL11	6.54451	0	#NAME?
ENSGALG00000000518	KLHL12	0	8.06293	inf
ENSGALG00000005982	KLHL13	45.3097	2.50093	-4.17928
ENSGALG00000016345	KLHL15	11.0403	0	#NAME?
ENSGALG00000009554	KLHL2	6.62589	28.0233	2.08044
ENSGALG00000003513	KLHL20	3.38362	0	#NAME?
ENSGALG00000000634	KLHL21	3.51322	0	#NAME?
ENSGALG00000006826	KLHL25	4.84832	0	#NAME?
ENSGALG00000012489	KLHL28	8.89786	3.7872	-1.23233
ENSGALG00000006226	KLHL3	5.81999	0	#NAME?
ENSGALG00000017296	KLHL42	5.38363	0	#NAME?
ENSGALG00000010938	KLHL7	41.3927	0.949006	-5.44682
ENSGALG00000011017	KLHL8	10.6179	3.10724	-1.7728
ENSGALG00000006818	KMT2A	62.8254	6.67586	-3.23432
ENSGALG00000008167	KMT2E	332.401	149.03	-1.15732
ENSGALG00000003325	KMT5A	4.48929	9.52847	1.08576
ENSGALG00000014152	KMT5B	30.9408	6.34018	-2.28691
ENSGALG00000004706	KNSTRN	13.9782	0	#NAME?
ENSGALG00000003584	KPNA2	27.5562	10.6603	-1.37013
ENSGALG00000014937	KPNA5	21.9936	9.56799	-1.20079
ENSGALG00000014033	KRAS	11.5316	31.1892	1.43545
ENSGALG00000009384	KRIT1	80.8751	28.1719	-1.52144
ENSGALG00000010227	KRR1	4.43794	0	#NAME?
ENSGALG00000005685	KSR1	36.3752	8.66941	-2.06895
ENSGALG00000012418	KYNU	5.31263	0.956745	-2.47322
ENSGALG00000012282	L2HGDH	20.1891	0	#NAME?
ENSGALG00000000983	L3MBTL1	4.83414	0	#NAME?
ENSGALG00000001345	L3MBTL4	13.5768	30.5168	1.16847
ENSGALG00000021139	LAC_CHICK	547.564	147.903	-1.88838
ENSGALG00000003505	LACTB	4.69564	16.8325	1.84186
ENSGALG00000015056	LAMA3	1.86424	7.89213	2.08183
ENSGALG00000007905	LAMB1	6.40152	0	#NAME?
ENSGALG00000006802	LAMB2	11.1116	3.31277	-1.74595
ENSGALG00000016829	LAMP1	448.523	1113	1.31119
ENSGALG00000018760	LAMTOR2	0	222.375	inf
ENSGALG00000000055	LAMTOR3	23.0949	10.3798	-1.15379
ENSGALG00000002921	LANCL1	35.9596	0	#NAME?
ENSGALG00000000562	LAPTM5	342.282	967.78	1.49949
ENSGALG00000012559	LARGE	13.6333	0	#NAME?
ENSGALG00000004046	LARP6	3.40158	0	#NAME?
ENSGALG00000012048	LARP7	11.7297	0.464974	-4.65687
ENSGALG00000007494	LARS	44.1398	20.7594	-1.08832
ENSGALG00000011877	LARS2	13.5457	3.07814	-2.13771
ENSGALG00000001648	LASP1	90.6045	334.031	1.88233
ENSGALG00000012386	LATS1	13.8846	6.67348	-1.05698
ENSGALG00000009052	LBH	73.653	24.5451	-1.58531
ENSGALG00000024011	LCN8	70.7896	1050.16	3.89092
ENSGALG00000023649	LCOR	9.06293	0	#NAME?
ENSGALG00000014421	LCORL	3.4693	0	#NAME?
ENSGALG00000007641	LDB1	360.908	167.44	-1.10798
ENSGALG00000014485	LDB2	3.98224	0	#NAME?
ENSGALG00000013257	LDHB	51.1712	217.316	2.08639
ENSGALG00000013886	LDLRAD4	117.244	17.5879	-2.73686
ENSGALG00000001051	LDLRAP1	31.4802	11.6726	-1.43132
ENSGALG00000006323	LECT2	36.0699	0	#NAME?
ENSGALG00000002870	LEMD2	59.6939	12.3271	-2.27575
ENSGALG00000004696	LEO1	3.54188	0	#NAME?
ENSGALG00000015706	LETM1	27.8281	66.853	1.26445
ENSGALG00000003305	LETM2	15.6727	0	#NAME?
ENSGALG00000004284	LFNG	190.063	462.746	1.28375
ENSGALG00000012420	LGALS1	1370.11	5373.13	1.97147
ENSGALG00000003213	LGALS2	7.27514	0	#NAME?
ENSGALG00000012173	LGALS3	36.3382	480.491	3.72495
ENSGALG00000027096	LGALSL	14.7774	0	#NAME?
ENSGALG00000004437	LHFPL2	6.50783	17.7079	1.44415
ENSGALG00000014312	LIAS	8.90054	48.722	2.45261
ENSGALG00000013384	LIG1	9.33936	24.4224	1.38681
ENSGALG00000002288	LIG3	68.1674	22.4539	-1.60212
ENSGALG00000011848	LIMD1	6.18515	45.1059	2.86644
ENSGALG00000000529	LIMD2	164.355	49.7746	-1.72333
ENSGALG00000006950	LIMK2	10.4894	0	#NAME?
ENSGALG00000005281	LMF1	7.4069	0	#NAME?
ENSGALG00000023981	LMF2	129.49	539.036	2.05755
ENSGALG00000014692	LMNB1	0	49.5078	inf
ENSGALG00000000470	LMNB2	75.0879	168.642	1.16731
ENSGALG00000018946	LMOD3	5.42559	0	#NAME?
ENSGALG00000017096	LNX2	55.5389	19.1006	-1.53988
ENSGALG00000013725	LONRF1	33.9403	12.8526	-1.40095
ENSGALG00000014455	LPAR5	42.6799	1.75877	-4.60092
ENSGALG00000013189	LPCAT1	21.7845	6.99232	-1.63946
ENSGALG00000009848	LPGAT1	17.6452	129.256	2.87288
ENSGALG00000011319	LPHN3	3.68638	0	#NAME?
ENSGALG00000016456	LPIN1	7.82118	3.06315	-1.35237
ENSGALG00000014836	LPIN2	274.661	83.3882	-1.71973
ENSGALG00000015425	LPL	40.0138	317.425	2.98785
ENSGALG00000020482	LPXN	57.6591	2.49974	-4.5277
ENSGALG00000016990	LRCH1	26.1334	8.82888	-1.56559
ENSGALG00000007595	LRCH3	145.466	69.88	-1.05773
ENSGALG00000027587	LRG1	8.3213	0	#NAME?
ENSGALG00000000106	LRIF1	14.053	1.21725	-3.52918
ENSGALG00000007483	LRIG1	7.92107	1.78899	-2.14655
ENSGALG00000014011	LRMP	118.178	10.5658	-3.48348
ENSGALG00000004853	LRP3	88.4982	21.4044	-2.04774
ENSGALG00000006998	LRP5	8.51802	53.0061	2.63757
ENSGALG00000011558	LRP6	4.59122	9.75013	1.08654
ENSGALG00000010692	LRP8	3.37634	11.1793	1.7273
ENSGALG00000004406	LRRC43	0	23.8994	inf
ENSGALG00000020805	LRRC8D	26.9442	0	#NAME?
ENSGALG00000011857	LUC7L2	94.251	16.2711	-2.53419
ENSGALG00000007386	LUC7L3	18.2566	5.47753	-1.73682
ENSGALG00000025858	LUZP1	13.6142	4.00776	-1.76424
ENSGALG00000002318	LVRN	12.7169	1.91001	-2.73509
ENSGALG00000016152	LY6E	23.2436	0	#NAME?
ENSGALG00000015000	LYAR	0	11.2155	inf
ENSGALG00000018967	LYN	73.0146	229.644	1.65314
ENSGALG00000026900	LYPLA1	5.04211	16.3155	1.69415
ENSGALG00000002273	LYRM1	8.38697	156.8	4.22463
ENSGALG00000015762	LYRM2	10.3742	0	#NAME?
ENSGALG00000007092	LYSMD4	4.07707	0	#NAME?
ENSGALG00000010987	LYST	29.9851	9.02489	-1.73227
ENSGALG00000005643	LYVE1	6.08713	0	#NAME?
ENSGALG00000009963	LYZ	0	129.15	inf
ENSGALG00000003670	MAFB	108.729	0	#NAME?
ENSGALG00000012277	MAFF	18.4294	0	#NAME?
ENSGALG00000001816	MAGI3	26.9319	0	#NAME?
ENSGALG00000010689	MAGOH2	45.5117	100.747	1.14643
ENSGALG00000008552	MAL	51.6419	0	#NAME?
ENSGALG00000019436	MAL2	34.3916	0.170826	-7.65339
ENSGALG00000023882	MALL	0	14.7321	inf
ENSGALG00000005929	MAML1	14.5961	3.17623	-2.2002
ENSGALG00000009809	MAML3	13.1244	0	#NAME?
ENSGALG00000001903	MAP1LC3A	20.4048	0	#NAME?
ENSGALG00000001001	MAP2K4	2.89328	7.65945	1.40454
ENSGALG00000000685	MAP3K14	84.39	16.0134	-2.3978
ENSGALG00000000525	MAP3K3	43.2319	5.83944	-2.88819
ENSGALG00000020003	MAP3K4	26.6754	11.1775	-1.25491
ENSGALG00000028785	MAP3K6	0.0543146	77.1846	10.4728
ENSGALG00000015596	MAP3K7	56.1731	16.8081	-1.74072
ENSGALG00000007356	MAP3K8	16.0783	5.71397	-1.49255
ENSGALG00000012321	MAP4K5	1.87778	7.08548	1.91584
ENSGALG00000021634	MAP7D1	2.81623	29.0428	3.36634
ENSGALG00000008612	MAPK11	0	10.7586	inf
ENSGALG00000019384	MAPK12	6.018	25.6862	2.09364
ENSGALG00000000826	MAPK13	0	44.2608	inf
ENSGALG00000013761	MAPK9	55.5839	27.4284	-1.01899
ENSGALG00000000883	MAPKAPK2	27.8759	67.3668	1.27302
ENSGALG00000002283	MAPKAPK3	4.12365	16.447	1.99583
ENSGALG00000008692	MAPKBP1	10.9939	4.51974	-1.28239
ENSGALG00000015215	MAPRE2	222.449	67.2098	-1.72673
ENSGALG00000000625	MAPT	15.3009	0	#NAME?
ENSGALG00000012119	MARCO	39.9543	552.869	3.79052
ENSGALG00000001949	MDH2	37.089	96.3138	1.37675
ENSGALG00000009905	MDM1	5.43724	16.6905	1.61808
ENSGALG00000015849	ME1	0	5.63154	inf
ENSGALG00000001426	MECR	5.90696	97.4551	4.04425
ENSGALG00000001708	MED1	34.6078	13.8599	-1.32018
ENSGALG00000014581	MEF2BNB	0	28.35	inf
ENSGALG00000016715	MEP1A	6.62514	0	#NAME?
ENSGALG00000008257	MERTK	11.0767	126.949	3.51865
ENSGALG00000006399	MESDC1	72.7647	0	#NAME?
ENSGALG00000000795	MFSD12	39.6346	204.683	2.36855
ENSGALG00000003879	MFSD2A	27.2613	228.199	3.06537
ENSGALG00000016498	MFSD2B	167.006	57.6288	-1.53504
ENSGALG00000015035	MFSD4B	24.1473	0	#NAME?
ENSGALG00000002280	MFSD6	17.998	8.19138	-1.13566
ENSGALG00000008653	MGA	98.9018	38.3625	-1.3663
ENSGALG00000012146	MGAT3	19.0257	0	#NAME?
ENSGALG00000016754	MGAT4A	48.0415	203.385	2.08186
ENSGALG00000005924	MGAT4B	15.2618	1.72348	-3.14653
ENSGALG00000000225	MGAT4C	17.7353	0	#NAME?
ENSGALG00000012187	MGAT5	105.863	340.348	1.68481
ENSGALG00000003695	MINPP1	25.7224	0	#NAME?
ENSGALG00000010699	MIOS	41.3978	11.5411	-1.84278
ENSGALG00000026119	MN1	20.5985	0	#NAME?
ENSGALG00000011910	MNAT1	26.3264	4.66194	-2.49751
ENSGALG00000005830	MNT	41.7679	8.4348	-2.30797
ENSGALG00000026133	MOB1A	118.47	279.601	1.23884
ENSGALG00000010051	MOCS1	0	7.32691	inf
ENSGALG00000002919	MON1A	15.8799	0	#NAME?
ENSGALG00000008146	MORF4L1	66.8286	17.5674	-1.92757
ENSGALG00000006132	MOSPD1	7.4987	0	#NAME?
ENSGALG00000011483	MPC1	13.8902	6.38792	-1.12065
ENSGALG00000028536	MPEG1	31.0442	0	#NAME?
ENSGALG00000028691	MPG	1.54657	4.685	1.59897
ENSGALG00000003419	MPHOSPH9	5.42579	2.32162	-1.2247
ENSGALG00000005071	MPP1	213.623	720.363	1.75366
ENSGALG00000015002	MRPS27	4.78819	2.19647	-1.12429
ENSGALG00000014874	MRPS30	12.5565	0	#NAME?
ENSGALG00000008957	MSH6	8.67948	0	#NAME?
ENSGALG00000007227	MSI1	0	21.8079	inf
ENSGALG00000013507	MSL1	223.035	38.6859	-2.52739
ENSGALG00000001213	MSL2	45.9743	0	#NAME?
ENSGALG00000008051	MTMR3	277.227	101.747	-1.44609
ENSGALG00000015923	MTO1	22.7872	5.24553	-2.11906
ENSGALG00000026497	MTPN	80.0943	614.31	2.9392
ENSGALG00000014464	MTR	28.9248	7.23563	-1.99912
ENSGALG00000013609	MTRF1L	4.95538	0	#NAME?
ENSGALG00000014807	MTX3	10.1833	0	#NAME?
ENSGALG00000006246	MUL1L	11.6116	0	#NAME?
ENSGALG00000009709	MUM1	11.6889	0	#NAME?
ENSGALG00000010226	MUTYH	5.95087	0	#NAME?
ENSGALG00000000950	MVB12B	14.7823	3.49291	-2.08137
ENSGALG00000013848	MVK	0	9.26158	inf
ENSGALG00000000238	MVP	70.047	188.156	1.42554
ENSGALG00000016142	MX1	33.8752	7.41955	-2.19083
ENSGALG00000013882	MXD1	131.366	265.594	1.01564
ENSGALG00000015688	MXD4	47.4938	18.8866	-1.33037
ENSGALG00000001561	MXRA8	15.17	0	#NAME?
ENSGALG00000013956	MYB	6.72344	20.9167	1.63738
ENSGALG00000007661	MYCBPAP	9.37839	0	#NAME?
ENSGALG00000013603	MYCT1	98.2217	0	#NAME?
ENSGALG00000005947	MYD88	10.1629	22.983	1.17725
ENSGALG00000004263	MYDGF	24.011	0	#NAME?
ENSGALG00000011708	MYLK	18.3815	6.92808	-1.40772
ENSGALG00000004334	MYLK3	14.1879	3.44548	-2.04189
ENSGALG00000009409	MYNN	24.0664	8.06103	-1.57799
ENSGALG00000005374	MYO19	2.20666	7.06107	1.67802
ENSGALG00000000674	MYO1D	23.5955	0	#NAME?
ENSGALG00000004150	MYO1E	19.9817	59.6552	1.57797
ENSGALG00000001571	MYO1F	65.0368	365.801	2.49173
ENSGALG00000005644	MYO1G	152.448	352.85	1.21073
ENSGALG00000002078	MYO9A	3.00079	25.8398	3.10618
ENSGALG00000006705	MYOF	55.7481	415.934	2.89936
ENSGALG00000010869	MYSM1	8.71733	2.48647	-1.80979
ENSGALG00000025926	MZB1	0	8.38942	inf
ENSGALG00000003907	N4BP1	44.8484	3.96569	-3.49942
ENSGALG00000014281	N4BP2	31.7361	12.2845	-1.36928
ENSGALG00000017072	N4BP2L1	49.5402	0	#NAME?
ENSGALG00000016133	NAPRT	15.8139	0	#NAME?
ENSGALG00000018382	ND1	1819.59	0	#NAME?
ENSGALG00000018378	ND2	942.107	0	#NAME?
ENSGALG00000018366	ND3	1279.15	0	#NAME?
ENSGALG00000018364	ND4	562.484	0	#NAME?
ENSGALG00000021719	ND4L	379.442	0	#NAME?
ENSGALG00000018361	ND5	777.81	0	#NAME?
ENSGALG00000017675	NDUFS8	40.0631	226.844	2.50135
ENSGALG00000001774	NEO1	6.04587	0	#NAME?
ENSGALG00000008437	NET1	9.33323	101.339	3.44068
ENSGALG00000001519	NEU2	3.73544	0	#NAME?
ENSGALG00000008281	NEURL1	34.566	72.425	1.06713
ENSGALG00000002846	NEURL1B	0	6.35782	inf
ENSGALG00000000671	NFAT5	29.7985	12.6772	-1.23301
ENSGALG00000003396	NFATC3	297.819	65.3749	-2.18763
ENSGALG00000010924	NFIA	45.3778	6.29472	-2.84977
ENSGALG00000005653	NFKB2	166.452	366.137	1.13728
ENSGALG00000000033	NFU1	7.80658	38.838	2.31471
ENSGALG00000014138	NFXL1	7.23149	0	#NAME?
ENSGALG00000012717	NFYB	30.851	0.162549	-7.5683
ENSGALG00000012319	NHEDC2	13.6484	0	#NAME?
ENSGALG00000011335	NHEJ1	15.3647	0	#NAME?
ENSGALG00000008946	NHLRC2	26.6764	6.81523	-1.96873
ENSGALG00000017037	NHLRC3	3.74511	122.179	5.02784
ENSGALG00000024261	NHP2	48.2451	0	#NAME?
ENSGALG00000026981	NHSL1	1.13256	4.88036	2.1074
ENSGALG00000012394	NID2	8.60638	0.890038	-3.27347
ENSGALG00000008226	NIF3L1	13.402	74.2129	2.46922
ENSGALG00000026891	NINJ1	13.857	29.1076	1.07079
ENSGALG00000000650	NIP7	178.667	65.4442	-1.44893
ENSGALG00000007585	NIT1	5.83869	0	#NAME?
ENSGALG00000015275	NIT2	21.9427	0	#NAME?
ENSGALG00000003767	NKD1	0	3.84361	inf
ENSGALG00000028971	NKIRAS2	18.0537	0	#NAME?
ENSGALG00000008645	NKRF	8.19718	2.58928	-1.66258
ENSGALG00000005282	NKTR	34.5067	6.06164	-2.5091
ENSGALG00000004691	NLE1	3.35058	26.6338	2.99077
ENSGALG00000005699	NLK	40.8962	9.27902	-2.13992
ENSGALG00000014769	NLN	3.5842	0	#NAME?
ENSGALG00000007838	NLRC3	39.7477	9.86412	-2.01061
ENSGALG00000024153	NLRX1	8.25051	23.5536	1.51339
ENSGALG00000027635	NME4	19.368	0	#NAME?
ENSGALG00000015230	NME7	12.4672	61.5273	2.30309
ENSGALG00000012480	NMI	5.77415	27.6844	2.26139
ENSGALG00000026695	NMNAT1	12.1775	3.33324	-1.86922
ENSGALG00000007827	NMRAL1	15.08	0.31877	-5.56397
ENSGALG00000015156	NMRK1	0	26.4988	inf
ENSGALG00000000857	NMT1	28.7049	107.383	1.90339
ENSGALG00000009768	NOCT	22.421	0	#NAME?
ENSGALG00000011535	NOD1	7.85454	33.8181	2.10619
ENSGALG00000016445	NOL10	30.4352	4.04582	-2.91124
ENSGALG00000003650	NOL11	12.3372	1.70373	-2.85624
ENSGALG00000028958	NOL9	197.239	96.5714	-1.03028
ENSGALG00000006437	NOM1	1.19119	8.7717	2.88045
ENSGALG00000015649	NOP14	9.23825	3.37889	-1.45107
ENSGALG00000003355	NOP16	1.18316	4.41219	1.89885
ENSGALG00000005693	NOS2	14.0923	83.3568	2.56439
ENSGALG00000006707	NOX1	5.28259	14.7096	1.47744
ENSGALG00000017162	NPAT	14.6413	4.94724	-1.56535
ENSGALG00000010237	NPC2	214.889	612.222	1.51047
ENSGALG00000009039	NPDC1	0	16.1465	inf
ENSGALG00000007533	NPEPL1	6.58038	20.1852	1.61706
ENSGALG00000000966	NPHP4	9.16479	1.20211	-2.93054
ENSGALG00000004614	NPL	6.65527	249.461	5.22817
ENSGALG00000004583	NPLOC4	115.993	56.7164	-1.0322
ENSGALG00000007704	NPM3	3.39588	9.01928	1.40923
ENSGALG00000027630	NPR2	0.47635	3.84372	3.01241
ENSGALG00000007456	NPRL3	150.566	74.7527	-1.0102
ENSGALG00000012183	NPTXR	6.47969	2.97121	-1.12487
ENSGALG00000001035	NR1D1	0	14.014	inf
ENSGALG00000011327	NR2C1	36.2751	9.62361	-1.91433
ENSGALG00000008519	NR2C2	127.438	49.2016	-1.37301
ENSGALG00000007394	NR3C1	90.74	15.0258	-2.59429
ENSGALG00000010035	NR3C2	18.6849	1.75502	-3.41232
ENSGALG00000012538	NR4A2	11.1194	3.80072	-1.54873
ENSGALG00000001073	NR6A1	16.4548	0	#NAME?
ENSGALG00000027231	NRARP	11.6816	0	#NAME?
ENSGALG00000002959	NRBF2	6.4033	0	#NAME?
ENSGALG00000010677	NRDE2	4.63331	1.62502	-1.51159
ENSGALG00000015681	NRIP1	15.7592	0	#NAME?
ENSGALG00000007140	NRP1	114.565	29.6537	-1.94989
ENSGALG00000006402	NRROS	0	5.28362	inf
ENSGALG00000014942	NSA2	30.9385	7.14844	-2.11371
ENSGALG00000007493	NSDHL	9.61503	4.71163	-1.02907
ENSGALG00000006182	NSFL1C	23.7615	156.388	2.71844
ENSGALG00000009814	NSL1	21.7909	47.4729	1.12338
ENSGALG00000006307	NSMCE1	0	20.3595	inf
ENSGALG00000008681	NSMF	7.90528	0	#NAME?
ENSGALG00000004186	NSRP1	13.0324	0	#NAME?
ENSGALG00000013064	NSUN2	30.383	8.8842	-1.77395
ENSGALG00000010360	NSUN4	15.7732	0.0457996	-8.42793
ENSGALG00000000891	NSUN5	18.4552	47.3827	1.36033
ENSGALG00000008564	NSUN6	0	6.1338	inf
ENSGALG00000016471	NT5C1B	8.95945	26.8849	1.58532
ENSGALG00000012192	NT5C3A	123.484	18.1676	-2.76488
ENSGALG00000003651	NT5C3B	11.0897	61.1192	2.46241
ENSGALG00000001567	NT5DC2	10.3858	5.13769	-1.01541
ENSGALG00000012734	NT5DC3	14.5392	0	#NAME?
ENSGALG00000004842	NT5M	0	43.8955	inf
ENSGALG00000003677	NTNG2	0	24.304	inf
ENSGALG00000019019	NTRK1	0	4.38858	inf
ENSGALG00000005524	NTSR1	30.8826	0	#NAME?
ENSGALG00000009322	NVL	11.2582	27.7957	1.30388
ENSGALG00000008092	NXT2	3.72081	0	#NAME?
ENSGALG00000016228	NYX	5.26051	0	#NAME?
ENSGALG00000003228	OARD1	5.75023	19.9327	1.79344
ENSGALG00000000812	OAZ1	159.975	606.867	1.92354
ENSGALG00000002352	OAZ2	38.4466	0	#NAME?
ENSGALG00000008304	OBFC1	12.565	0	#NAME?
ENSGALG00000014081	OCIAD1	15.4692	57.9372	1.90509
ENSGALG00000006804	ODF2L	1.30957	3.06832	1.22835
ENSGALG00000016576	OFD1	3.32243	9.45945	1.50952
ENSGALG00000014155	OGDH	103.991	314.114	1.59483
ENSGALG00000003071	OGFOD1	13.2999	2.5826	-2.36452
ENSGALG00000004345	OIT3	20.8019	3.7159	-2.48493
ENSGALG00000009325	OLA1	17.7484	55.2457	1.63818
ENSGALG00000010861	OMA1	2.99129	0	#NAME?
ENSGALG00000001442	OPCML	0	12.2982	inf
ENSGALG00000004589	OPHN1	24.3305	51.3135	1.07657
ENSGALG00000001837	ORAI2	9.66231	0	#NAME?
ENSGALG00000008234	ORC2	3.25973	0	#NAME?
ENSGALG00000012448	ORC4	0	8.81855	inf
ENSGALG00000004342	ORC6	0	26.3582	inf
ENSGALG00000029142	ORMDL3	28.5229	0	#NAME?
ENSGALG00000007758	OSBP2	16.1939	2.59306	-2.64272
ENSGALG00000016079	OXR1	26.5149	3.68141	-2.84847
ENSGALG00000017327	P2RY6	88.6149	0	#NAME?
ENSGALG00000016687	P2RY8	73.778	0	#NAME?
ENSGALG00000014203	PARVG	13.7572	0	#NAME?
ENSGALG00000002167	PATL2	14.8909	33.6425	1.17586
ENSGALG00000006934	PATZ1	9.20672	4.0334	-1.19069
ENSGALG00000015933	PAXBP1	12.1652	1.61364	-2.91437
ENSGALG00000006336	PAXIP1	9.54174	1.62438	-2.55436
ENSGALG00000027835	PCBD1	0	5.92282	inf
ENSGALG00000016872	PCCA	22.9268	87.0092	1.92413
ENSGALG00000001217	PCCB	12.1031	28.2583	1.2233
ENSGALG00000017249	PCF11	59.3077	22.1763	-1.4192
ENSGALG00000015333	PCGF3	27.4989	2.96519	-3.21318
ENSGALG00000008230	PCGF6	5.32482	14.9765	1.4919
ENSGALG00000004643	PCMT1L	37.1712	12.6031	-1.56041
ENSGALG00000005901	PCMTD2	25.8954	12.0103	-1.10843
ENSGALG00000015330	PCNP	19.4986	0	#NAME?
ENSGALG00000006035	PDE3B	378.423	141.107	-1.42321
ENSGALG00000014727	PDE4D	190.734	70.8836	-1.42804
ENSGALG00000007742	PDE6D	8.71094	31.5727	1.85778
ENSGALG00000003642	PDGFA	0	34.9299	inf
ENSGALG00000007103	PDHB	16.8495	54.4296	1.69169
ENSGALG00000012415	PDIA4	14.0286	77.7178	2.46987
ENSGALG00000016447	PDIA6	10.2028	49.8384	2.28829
ENSGALG00000001463	PDIK1L	27.9373	0	#NAME?
ENSGALG00000005146	PDP2	13.7052	0	#NAME?
ENSGALG00000002690	PDPR	78.6182	11.0569	-2.82992
ENSGALG00000006464	PDRG1	18.9676	0	#NAME?
ENSGALG00000002796	PDXDC1	17.8114	7.76622	-1.19752
ENSGALG00000004198	PDZD11	6.24737	0	#NAME?
ENSGALG00000029095	PDZD8	18.8768	0	#NAME?
ENSGALG00000007403	PEBP1	32.5725	12.6696	-1.36229
ENSGALG00000011497	PECR	5.92993	28.4594	2.26282
ENSGALG00000003215	PEF1	172.803	65.4632	-1.40037
ENSGALG00000014891	PELO	18.2865	0.0254501	-9.48889
ENSGALG00000004875	PEMT	18.9599	0	#NAME?
ENSGALG00000004899	PEPD	4.26338	105.6	4.63047
ENSGALG00000000573	PER3	24.4963	9.22356	-1.40917
ENSGALG00000009410	PEX1	8.09922	0.700469	-3.53139
ENSGALG00000001223	PEX10	17.8755	0	#NAME?
ENSGALG00000002151	PEX12	2.38781	9.97037	2.06196
ENSGALG00000002836	PEX14	13.0911	3.19215	-2.03599
ENSGALG00000019286	PEX26	3.47277	11.891	1.77572
ENSGALG00000013777	PEX3	18.2515	6.06557	-1.5893
ENSGALG00000014683	PEX5	13.7724	0	#NAME?
ENSGALG00000008571	PEX6	6.64733	0	#NAME?
ENSGALG00000013874	PEX7	1.53909	7.22632	2.23119
ENSGALG00000026374	PFDN2	15.1976	100.05	2.7188
ENSGALG00000007792	PFDN4	19.3148	0	#NAME?
ENSGALG00000001117	PFKFB2	3.13728	35.996	3.52025
ENSGALG00000002099	PFKFB4	0	11.5568	inf
ENSGALG00000006543	PFKL	2.98589	14.8369	2.31295
ENSGALG00000002137	PGAM5	39.4287	6.78801	-2.53818
ENSGALG00000011111	PGBD5	22.6616	0	#NAME?
ENSGALG00000003435	PGC	18.8409	0	#NAME?
ENSGALG00000002797	PGD	104.792	480.288	2.19637
ENSGALG00000008197	PGGT1B	8.14661	0	#NAME?
ENSGALG00000011016	PGM1	18.9939	5.58905	-1.76486
ENSGALG00000017304	PGM2L1	27.7163	3.60974	-2.94077
ENSGALG00000015854	PGM3	16.6207	169.131	3.34709
ENSGALG00000005888	PGP	7.4662	0	#NAME?
ENSGALG00000024273	PGPEP1	3.21888	24.4402	2.92463
ENSGALG00000013768	PHACTR2	12.2273	0	#NAME?
ENSGALG00000004873	PHACTR3	8.12022	53.2398	2.71292
ENSGALG00000014691	PHAX	4.64581	0	#NAME?
ENSGALG00000001162	PHB	16.9305	91.7314	2.43779
ENSGALG00000009372	PHC3	20.7811	0	#NAME?
ENSGALG00000019094	PHF11	16.6706	34.4801	1.04845
ENSGALG00000008403	PHF21A	95.6665	11.2205	-3.09188
ENSGALG00000016267	PHF3	36.5475	16.7715	-1.12376
ENSGALG00000011953	PHF5A	6.0972	0	#NAME?
ENSGALG00000015889	PHIP	153.37	70.4262	-1.12283
ENSGALG00000024033	PHLDB1	0	8.29887	inf
ENSGALG00000012888	PHLPP1	5.03549	32.642	2.69652
ENSGALG00000000875	PHLPP2	45.4551	16.3297	-1.47695
ENSGALG00000001281	PHOSPHO1	45.5665	0	#NAME?
ENSGALG00000020736	PHOSPHO2	8.37882	0	#NAME?
ENSGALG00000021242	PHPT1	5.87513	33.8898	2.52816
ENSGALG00000023516	PHRF1	46.2099	14.6013	-1.66211
ENSGALG00000001845	PHTF1	1.38619	6.87406	2.31004
ENSGALG00000014565	PHYH	7.61681	39.3029	2.36738
ENSGALG00000014383	PI4K2B	3.98937	0	#NAME?
ENSGALG00000001386	PI4KA	110.678	39.4281	-1.48907
ENSGALG00000024034	PI4KB	0.492616	12.9664	4.71817
ENSGALG00000007970	PIAS1	298.371	56.7104	-2.39542
ENSGALG00000001843	PIAS2	96.1159	23.2777	-2.04583
ENSGALG00000019313	PICK1	3.28129	0	#NAME?
ENSGALG00000014239	PIDD1	3.39267	1.22345	-1.47147
ENSGALG00000016559	PIGA	5.5531	2.17932	-1.34941
ENSGALG00000004421	PIGB	0	4.8281	inf
ENSGALG00000015349	PIGG	1.89974	8.88595	2.22572
ENSGALG00000009015	PIGK	13.6451	3.98219	-1.77675
ENSGALG00000012903	PIGN	0	3.60869	inf
ENSGALG00000002023	PIGO	1.43536	12.9624	3.17485
ENSGALG00000001985	PIGQ	14.9025	0	#NAME?
ENSGALG00000006408	PIGX	1.50613	35.923	4.57599
ENSGALG00000026229	PIGY	0	16.1606	inf
ENSGALG00000008887	PIK3C3	6.77726	13.5886	1.00363
ENSGALG00000026167	PIK3R5	26.1138	95.9433	1.87737
ENSGALG00000023576	PIM3	48.6021	133.647	1.45933
ENSGALG00000001610	PIP4K2B	21.5451	3.52121	-2.61322
ENSGALG00000015107	PIP5K1B	15.4885	2.55562	-2.59945
ENSGALG00000000784	PIP5K1C	46.7552	8.99846	-2.37738
ENSGALG00000006872	PISD	10.1482	3.36642	-1.59194
ENSGALG00000023806	PITPNA	68.7167	160.881	1.22726
ENSGALG00000005654	PITPNB	22.3281	6.94039	-1.68577
ENSGALG00000003668	PITPNC1	12.4542	2.83531	-2.13505
ENSGALG00000013185	PITPNM1	29.9574	108.066	1.85093
ENSGALG00000006034	PITPNM3	11.0864	2.5238	-2.13512
ENSGALG00000007036	PITRM1	7.96309	31.4458	1.98147
ENSGALG00000000264	PJA2	23.8621	3.16923	-2.91252
ENSGALG00000005714	PKD1	11.6974	1.78148	-2.71503
ENSGALG00000015732	PKIA	7.77494	0	#NAME?
ENSGALG00000001992	PKM	252.3	536.882	1.08947
ENSGALG00000016191	PKNOX1	6.69398	43.9969	2.71647
ENSGALG00000000316	PKNOX2	22.5338	3.92549	-2.52115
ENSGALG00000000771	PLA2G15	25.1845	3.27082	-2.94481
ENSGALG00000005065	PLA2G4A	18.9628	68.6561	1.85621
ENSGALG00000012281	PLA2G6	13.9617	0	#NAME?
ENSGALG00000016713	PLA2G7	55.644	12.0606	-2.20592
ENSGALG00000011149	PLA2R1	41.1885	327.602	2.99163
ENSGALG00000020193	PLAC8L1	8.59889	0	#NAME?
ENSGALG00000011190	PLACL2	882.51	2109.94	1.25752
ENSGALG00000015407	PLAG1	43.675	0	#NAME?
ENSGALG00000013754	PLAGL1	26.9076	0	#NAME?
ENSGALG00000006586	PLAGL2	31.4604	0	#NAME?
ENSGALG00000003709	PLAT	6.89613	0	#NAME?
ENSGALG00000010032	PLB1	1.70486	8.76722	2.36246
ENSGALG00000011826	PLBD1	2.81923	72.6921	4.68843
ENSGALG00000008907	PLCB4	10.4745	2.76564	-1.9212
ENSGALG00000005805	PLCD1	3.57744	8.53034	1.25368
ENSGALG00000011248	PLCL2	17.4026	4.54115	-1.93818
ENSGALG00000013134	PLEKHA5	0.944393	10.1587	3.42718
ENSGALG00000006090	PLEKHA7	0	2.94778	inf
ENSGALG00000017321	PLEKHB1	4.06056	0	#NAME?
ENSGALG00000002169	PLEKHB2	290.184	704.585	1.27981
ENSGALG00000012425	PLEKHC1	18.6743	40.4935	1.11664
ENSGALG00000015988	PLEKHF2	6.40105	0	#NAME?
ENSGALG00000023786	PLEKHH3	6.01719	17.871	1.57046
ENSGALG00000000835	PLEKHJ1	23.3585	0.0387623	-9.23508
ENSGALG00000000201	PLEKHM1	18.0353	43.6282	1.27444
ENSGALG00000015090	PLIN2	85.2534	257.335	1.59382
ENSGALG00000004531	PLOD1	4.01572	12.6072	1.65052
ENSGALG00000006783	PLOD2	8.05678	27.2202	1.7564
ENSGALG00000010818	PLPP3	5.48798	0	#NAME?
ENSGALG00000009257	PLRG1	17.1964	5.32213	-1.69203
ENSGALG00000006805	PLSCR1	31.7446	117.96	1.89371
ENSGALG00000006097	PLXNA1	97.6986	218.578	1.16174
ENSGALG00000001264	PLXNA2	3.79426	1.06302	-1.83565
ENSGALG00000013146	PLXNB2	17.8898	70.5298	1.9791
ENSGALG00000011309	PLXNC1	30.6182	96.1197	1.65045
ENSGALG00000008473	PLXND1	50.027	136.98	1.45319
ENSGALG00000015779	PM20D2	24.958	4.72	-2.40265
ENSGALG00000007628	PMEPA1	28.9393	63.7058	1.13839
ENSGALG00000011944	PMM1	0	47.7592	inf
ENSGALG00000001950	PMPCA	20.1586	54.0796	1.42369
ENSGALG00000008280	PMPCB	46.5625	95.9112	1.04253
ENSGALG00000002348	PMS1	1.54822	3.24713	1.06855
ENSGALG00000003430	PMS2	7.49235	1.49004	-2.33006
ENSGALG00000027194	PMVK	5.333	17.6184	1.72407
ENSGALG00000015483	PNISR	79.1586	25.2997	-1.64562
ENSGALG00000022166	PNKD	0.12763	4.94996	5.27737
ENSGALG00000010167	PNN	13.3323	4.77307	-1.48194
ENSGALG00000009093	PNO1	0	7.49651	inf
ENSGALG00000014569	PNPLA2	166.968	65.5131	-1.34972
ENSGALG00000014190	PNPLA3	1.57086	3.24905	1.04847
ENSGALG00000016618	PNPLA4	0	4.4597	inf
ENSGALG00000008736	PNPLA7	37.0557	0	#NAME?
ENSGALG00000007935	PNPT1	10.8067	0.108591	-6.63687
ENSGALG00000015780	PNRC1	244.23	105.667	-1.20872
ENSGALG00000004122	PNRC2	26.7204	5.44148	-2.29587
ENSGALG00000011215	POC1B	2.10547	11.1959	2.41075
ENSGALG00000014960	POC5	1.90665	5.8863	1.62632
ENSGALG00000021869	PODN	0.949192	3.21432	1.75974
ENSGALG00000006141	POFUT2	9.20434	54.5118	2.56618
ENSGALG00000024479	POGZ	39.1222	18.4117	-1.08737
ENSGALG00000003764	POLB	13.4052	5.96189	-1.16895
ENSGALG00000003211	POLDIP2	35.3648	17.4712	-1.01733
ENSGALG00000011863	POLDIP3	79.9042	35.6674	-1.16367
ENSGALG00000008873	POLE3	7.76265	0	#NAME?
ENSGALG00000003520	POLG2	13.639	6.4907	-1.07129
ENSGALG00000014956	POLK	9.55447	1.0655	-3.16464
ENSGALG00000007753	POLL	4.30857	1.40071	-1.62105
ENSGALG00000015765	POLR1A	17.6221	39.7106	1.17213
ENSGALG00000010349	POLR1C	37.6257	18.4621	-1.02715
ENSGALG00000002057	POLR2D	2.78902	48.0557	4.10688
ENSGALG00000008534	POLR2H	3.78888	0	#NAME?
ENSGALG00000019444	POLR2K	0	15.7768	inf
ENSGALG00000006841	POLR2L	45.9366	0	#NAME?
ENSGALG00000008749	POLR3F	26.8419	11.181	-1.26344
ENSGALG00000010351	POMGNT1	8.05629	35.8616	2.15425
ENSGALG00000003757	POMT1	32.3253	1.61594	-4.32222
ENSGALG00000009689	PON2	60.0072	0	#NAME?
ENSGALG00000023673	POP4	0.130427	12.558	6.58923
ENSGALG00000002053	POR	96.7723	348.03	1.84655
ENSGALG00000006809	POU2AF1	8.30487	18.6395	1.16633
ENSGALG00000015446	POU2F1	31.544	10.7953	-1.54697
ENSGALG00000004442	PPA1	18.9133	44.5612	1.23638
ENSGALG00000003268	PPAPDC1B	2.31993	16.036	2.78916
ENSGALG00000004974	PPARG	2.01457	33.9111	4.07321
ENSGALG00000013728	PPAT	28.1753	6.53984	-2.1071
ENSGALG00000005849	PPDPF	0	203.673	inf
ENSGALG00000002210	PPIB	181.657	472.725	1.37979
ENSGALG00000013383	PPIE	8.73034	21.0173	1.26747
ENSGALG00000009839	PPIG	19.6831	4.69847	-2.06669
ENSGALG00000004874	PPIH	3.92891	8.70339	1.14745
ENSGALG00000008228	PPIL3	4.17356	24.032	2.5256
ENSGALG00000008385	PPIP5K1	22.3974	7.57568	-1.56389
ENSGALG00000005304	PPM1D	57.254	11.566	-2.30748
ENSGALG00000001493	PPM1F	35.4025	16.3943	-1.11066
ENSGALG00000009805	PPM1H	11.9251	33.086	1.47221
ENSGALG00000001605	PPM1J	4.56677	0	#NAME?
ENSGALG00000011266	PPM1K	40.8665	0	#NAME?
ENSGALG00000003997	PPM1M	6.0931	14.7131	1.27186
ENSGALG00000004571	PPP1CC	91.5401	28.045	-1.70666
ENSGALG00000000336	PPP1R12B	35.8309	7.94084	-2.17384
ENSGALG00000000611	PPP1R15B	26.9903	8.74419	-1.62604
ENSGALG00000007005	PPP1R2	17.4341	0	#NAME?
ENSGALG00000008937	PPP1R21	34.1318	9.91355	-1.78364
ENSGALG00000027275	PPP1R3B	8.52654	0	#NAME?
ENSGALG00000006670	PPP1R3C	40.8837	0	#NAME?
ENSGALG00000021220	PPP1R3D	7.06812	0	#NAME?
ENSGALG00000003492	PPP1R3E	13.7296	0	#NAME?
ENSGALG00000005832	PPP1R7	9.0524	19.965	1.1411
ENSGALG00000000729	PPP1R8	18.3047	7.06059	-1.37435
ENSGALG00000009686	PPP1R9A	0.0155292	23.0183	10.5336
ENSGALG00000000235	PPP2R2A	15.46	74.3859	2.26649
ENSGALG00000007565	PPP2R2B	6.2908	0	#NAME?
ENSGALG00000008527	PPP2R5D	22.0633	10.6622	-1.04915
ENSGALG00000012280	PPP3CA	33.5968	10.1683	-1.72425
ENSGALG00000007575	PPP4R1L	59.3788	16.3905	-1.85708
ENSGALG00000001013	PPP6C	32.7583	10.6136	-1.62595
ENSGALG00000020742	PPRC1	32.0245	3.74597	-3.09576
ENSGALG00000003936	PPT1	18.8136	60.7134	1.69024
ENSGALG00000014756	PPWD1	12.5778	0	#NAME?
ENSGALG00000012650	PQLC1	3.14884	1.11674	-1.49553
ENSGALG00000023723	PQLC2	18.8989	70.6149	1.90167
ENSGALG00000016449	PQLC3	7.43876	0	#NAME?
ENSGALG00000016089	PRADC1	4.48911	0	#NAME?
ENSGALG00000017247	PRCP	40.2167	19.5167	-1.04308
ENSGALG00000015388	PRDM1	5.47333	15.0609	1.46032
ENSGALG00000008053	PRDM11	25.626	3.01857	-3.08567
ENSGALG00000004089	PRDM2	10.1827	0	#NAME?
ENSGALG00000012619	PRDM4	17.6842	0	#NAME?
ENSGALG00000010243	PRDX1	248.938	1254.28	2.333
ENSGALG00000009369	PRDX3	3.15728	29.1606	3.20727
ENSGALG00000003053	PRDX6	105.957	673.205	2.66757
ENSGALG00000015405	PREP	16.5224	3.36104	-2.29744
ENSGALG00000009981	PREPL	0	3.25486	inf
ENSGALG00000010636	PRIMPOL	17.62	0	#NAME?
ENSGALG00000014832	PRKAA1	5.78758	14.1467	1.28944
ENSGALG00000007023	PRKAR2A	13.6706	31.2314	1.19192
ENSGALG00000008060	PRKAR2B	16.1408	0	#NAME?
ENSGALG00000003943	PRKCA	13.9074	3.28746	-2.08081
ENSGALG00000002016	PRKCD	29.3982	78.6487	1.41969
ENSGALG00000001270	PRKCZ	12.9742	0	#NAME?
ENSGALG00000010909	PRKG2	0	3.50433	inf
ENSGALG00000001833	PRKRIP1	4.85356	0	#NAME?
ENSGALG00000016629	PRKX	5.81932	29.9053	2.36148
ENSGALG00000003958	PRMT3	4.00384	0	#NAME?
ENSGALG00000010022	PRMT9	4.79426	1.26122	-1.92649
ENSGALG00000000209	PRNP	21.6395	10.3298	-1.06685
ENSGALG00000014496	PROM1	19.5761	4.00646	-2.28869
ENSGALG00000017038	PROSER1	35.6101	14.6582	-1.28058
ENSGALG00000012813	PRPF4B	26.7377	10.3211	-1.37328
ENSGALG00000021539	PRPSAP1	16.2931	0	#NAME?
ENSGALG00000007920	PRR5L	29.0633	0	#NAME?
ENSGALG00000014703	PRRC1	44.1538	15.6569	-1.49574
ENSGALG00000007694	PRTFDC1	5.0799	10.7549	1.08212
ENSGALG00000004361	PRTG	5.71146	0	#NAME?
ENSGALG00000001989	PRUNE1	3.39276	0	#NAME?
ENSGALG00000005680	PSD	12.1194	0	#NAME?
ENSGALG00000015428	PSD3	9.00981	0	#NAME?
ENSGALG00000009073	PSEN2	15.9582	5.61251	-1.50758
ENSGALG00000015105	PSIP1	31.9623	8.3571	-1.9353
ENSGALG00000001647	PSKH1	5.60409	0	#NAME?
ENSGALG00000019598	PSMA2	49.1195	15.2238	-1.68997
ENSGALG00000010060	PSMA6	63.0349	10.5541	-2.57834
ENSGALG00000000905	PSMB4	111.586	249.043	1.15824
ENSGALG00000001103	PSMB7	203.583	45.6232	-2.15778
ENSGALG00000019741	PSMC3IP	25.2246	0	#NAME?
ENSGALG00000006294	PSMD2	103.93	318.832	1.61718
ENSGALG00000022293	PSMD3	95.9566	299.848	1.64378
ENSGALG00000028505	PSMD4	4.55381	0.181664	-4.64773
ENSGALG00000001637	PSMD5	7.07874	0	#NAME?
ENSGALG00000000707	PSMD7	47.6555	124.988	1.39107
ENSGALG00000000259	PSMF1	82.054	21.2716	-1.94764
ENSGALG00000016062	PSMG1	2.69093	9.73219	1.85466
ENSGALG00000013863	PSMG2	10.6725	0	#NAME?
ENSGALG00000009610	PSTK	0	28.6471	inf
ENSGALG00000000783	PTAFR	72.8919	0	#NAME?
ENSGALG00000005552	PTBP2	10.3033	0	#NAME?
ENSGALG00000015669	PTBP3	1.87341	40.0145	4.41678
ENSGALG00000004711	PTCD1	0	26.1168	inf
ENSGALG00000015773	PTCD3	19.3914	49.2968	1.34608
ENSGALG00000012620	PTCH1	6.00294	0.745085	-3.01019
ENSGALG00000010133	PTCH2	0.661437	8.49465	3.68288
ENSGALG00000023347	PTCHD3	13.6475	0	#NAME?
ENSGALG00000014824	PTGER4	55.7869	10.8656	-2.36016
ENSGALG00000015464	PTGFRN	12.4655	1.76036	-2.824
ENSGALG00000015702	PTGR1	5.34171	18.6098	1.80069
ENSGALG00000005476	PTH1R	0	20.0834	inf
ENSGALG00000016171	PTK2	128.965	47.4879	-1.44135
ENSGALG00000016564	PTK2B	27.4741	70.9313	1.36835
ENSGALG00000008091	PTPMT1	7.88097	0	#NAME?
ENSGALG00000011078	PTPN13	0	20.3096	inf
ENSGALG00000009784	PTPN14	8.46121	0	#NAME?
ENSGALG00000013867	PTPN2	202.499	425.333	1.07068
ENSGALG00000010616	PTPN21	7.38232	0	#NAME?
ENSGALG00000001664	PTPN9	48.4685	144.551	1.57646
ENSGALG00000009823	PTPRE	15.4428	81.8936	2.40682
ENSGALG00000004048	PTPRS	3.51588	10.4306	1.56887
ENSGALG00000001443	PTPRU	0.330857	10.4275	4.97805
ENSGALG00000005150	PTRH2	10.5511	0	#NAME?
ENSGALG00000016481	PUM2	95.2313	26.3788	-1.85206
ENSGALG00000027562	PURG	7.80623	0	#NAME?
ENSGALG00000007835	PUS10	8.47456	19.9947	1.23841
ENSGALG00000008132	PUS7	0.358291	29.773	6.37673
ENSGALG00000012522	PVALB	0	49.2848	inf
ENSGALG00000001436	PWWP2A	6.08018	0	#NAME?
ENSGALG00000010491	PWWP2B	3.42446	0	#NAME?
ENSGALG00000003042	PXMP4	12.6006	73.9509	2.55307
ENSGALG00000007247	PXN	38.3262	189.012	2.30208
ENSGALG00000008508	PYGB	10.6389	4.62967	-1.20037
ENSGALG00000012365	PYGL	24.4997	7.45851	-1.71581
ENSGALG00000013173	PYROXD1	5.49024	17.1025	1.63926
ENSGALG00000003848	Q99370_CHICK	36.1867	0	#NAME?
ENSGALG00000012495	Q9DEH4_CHICK	1.42248	3.19842	1.16895
ENSGALG00000029037	QDPR	3.28106	0	#NAME?
ENSGALG00000011555	QKI	98.2076	267.833	1.44743
ENSGALG00000010617	QPCT	0	32.2738	inf
ENSGALG00000016844	RAB20	42.3368	0	#NAME?
ENSGALG00000003359	RAB5C	115.651	514.55	2.15354
ENSGALG00000000769	RAB7B	33.895	265.89	2.97168
ENSGALG00000007130	RAC1	768.081	2960.86	1.94669
ENSGALG00000012456	RAC2	1250.04	344.921	-1.85764
ENSGALG00000002859	RAC3	73.7091	0	#NAME?
ENSGALG00000015571	RAD17	4.0368	0	#NAME?
ENSGALG00000008368	RAD18	6.89542	1.58189	-2.12398
ENSGALG00000015540	RAD23B	51.6708	12.1038	-2.09389
ENSGALG00000004516	RAD51	5.57761	2.03399	-1.45534
ENSGALG00000009491	RAD51B	0	23.7126	inf
ENSGALG00000004504	RADIL	0	3.75538	inf
ENSGALG00000004888	RAI1	7.69335	0	#NAME?
ENSGALG00000016538	RAI2	5.78526	0	#NAME?
ENSGALG00000012310	RALA	21.2656	0	#NAME?
ENSGALG00000008405	RALBP1	24.545	9.13954	-1.42524
ENSGALG00000008410	RALGAPA2	40.5925	13.6797	-1.56918
ENSGALG00000003412	RALGDS	79.0967	377.103	2.25327
ENSGALG00000004626	RBM5	190.746	89.5579	-1.09076
ENSGALG00000004025	RBMX2	24.8982	7.48206	-1.73454
ENSGALG00000010291	RBPMS	0.0237301	9.35202	8.62241
ENSGALG00000002355	RBPMS2	133.211	49.486	-1.42862
ENSGALG00000008500	RBSN	28.4399	1.52345	-4.2225
ENSGALG00000004587	RC3H1	249.348	76.3327	-1.70779
ENSGALG00000016014	RCAN1	11.65	40.6294	1.80219
ENSGALG00000027784	RCC1	0.524241	24.5827	5.55127
ENSGALG00000012121	RCN1	0	6.69218	inf
ENSGALG00000002844	RCN2	15.6706	6.1801	-1.34236
ENSGALG00000011384	RCOR1	21.0669	3.12664	-2.75229
ENSGALG00000009538	RDH12	10.8229	46.1959	2.09368
ENSGALG00000000243	RDM1	15.1013	2.057	-2.87606
ENSGALG00000017153	RDX	253.007	64.9823	-1.96106
ENSGALG00000012626	RECK	2.99327	0	#NAME?
ENSGALG00000002424	RECQL5	14.2299	1.16171	-3.6146
ENSGALG00000015786	REEP1	129.315	9.40473	-3.78136
ENSGALG00000017365	REEP2	31.4058	0	#NAME?
ENSGALG00000016545	REPS2	3.73279	0	#NAME?
ENSGALG00000002232	RERE	79.3759	19.0112	-2.06185
ENSGALG00000011390	REST	21.3998	0	#NAME?
ENSGALG00000015033	REV3L	36.9574	9.69807	-1.93009
ENSGALG00000007024	REXO2	5.53059	0	#NAME?
ENSGALG00000026517	RFC5	104.745	24.5371	-2.09384
ENSGALG00000000004	RFK	9.50261	2.25264	-2.07671
ENSGALG00000002841	RFNG	11.3036	0	#NAME?
ENSGALG00000008118	RFTN2	0.219806	19.8411	6.49612
ENSGALG00000001773	RFX2	0.904625	8.3475	3.20595
ENSGALG00000010179	RFX3	4.50091	0	#NAME?
ENSGALG00000000725	RFX7	136.335	15.676	-3.12052
ENSGALG00000004728	RGL1	4.15838	17.4878	2.07225
ENSGALG00000027639	RGMA	3.01668	0	#NAME?
ENSGALG00000015284	RGMB	4.41155	0	#NAME?
ENSGALG00000002394	RGP1	53.1927	0	#NAME?
ENSGALG00000002549	RGS1	145.579	67.2082	-1.11509
ENSGALG00000003113	RGS14	98.7825	199.707	1.01555
ENSGALG00000002540	RGS2	5.14594	16.6742	1.69611
ENSGALG00000023897	RGS21	23.2219	0	#NAME?
ENSGALG00000008881	RGS3	3.54735	0	#NAME?
ENSGALG00000004060	RGS9	41.6906	4.13155	-3.33496
ENSGALG00000016684	RHAG	202.791	7.46205	-4.76428
ENSGALG00000001233	RHCE	193.264	66.7675	-1.53336
ENSGALG00000003073	RHOBTB1	12.9636	0	#NAME?
ENSGALG00000000464	RHOBTB2	10.0217	0	#NAME?
ENSGALG00000005475	RHOG	7.91738	0.0408577	-7.59827
ENSGALG00000026995	RHOG	85.8217	0	#NAME?
ENSGALG00000014277	RHOH	20.2281	0	#NAME?
ENSGALG00000010010	RHOQ	10.6897	95.293	3.15614
ENSGALG00000003397	RHOT1	28.5205	5.4419	-2.38981
ENSGALG00000016143	RHPN1	5.70566	0	#NAME?
ENSGALG00000004814	RHPN2	0	6.81399	inf
ENSGALG00000015036	RIC1	14.2952	4.69407	-1.60662
ENSGALG00000003775	RICTOR	63.7284	9.73222	-2.7111
ENSGALG00000018595	RIDA	0	41.98	inf
ENSGALG00000002843	RILP	6.88853	0.0642397	-6.74459
ENSGALG00000003321	RILPL2	9.35368	50.3061	2.42713
ENSGALG00000014274	RIMKLB	5.76583	12.6651	1.13526
ENSGALG00000015944	RIMS1	5.09104	0	#NAME?
ENSGALG00000008457	RIN2	5.2842	15.0256	1.50767
ENSGALG00000003691	RNF145	9.57971	0	#NAME?
ENSGALG00000026820	RNF146	15.3328	6.4384	-1.25185
ENSGALG00000016779	RNF149	3.51452	0	#NAME?
ENSGALG00000009865	RNF150	15.0675	7.16443	-1.07252
ENSGALG00000028822	RNF152	4.05735	0	#NAME?
ENSGALG00000002008	RNF157	2.60159	8.34459	1.68145
ENSGALG00000007272	RNF166	84.1107	32.1717	-1.3865
ENSGALG00000006960	RNF185	11.5232	32.6763	1.50371
ENSGALG00000007277	RNF214	63.8385	13.5886	-2.23203
ENSGALG00000013651	RNF217	6.5845	0	#NAME?
ENSGALG00000016911	RNF219	3.4038	0	#NAME?
ENSGALG00000011375	RNF25	17.5363	0	#NAME?
ENSGALG00000021334	RNF26	11.6742	0	#NAME?
ENSGALG00000004190	RNF34	18.5658	5.29242	-1.81065
ENSGALG00000015668	RNF4	16.665	3.49387	-2.25393
ENSGALG00000023256	RNF8	15.9616	0	#NAME?
ENSGALG00000005205	RNFT1	24.2379	4.20564	-2.52687
ENSGALG00000006904	RNH1	68.8196	168.767	1.29414
ENSGALG00000003612	RNLS	18.7581	0	#NAME?
ENSGALG00000013889	RNMT	3.73161	0	#NAME?
ENSGALG00000005162	RNPC3	27.2151	10.9578	-1.31244
ENSGALG00000000374	RNPEP	13.6954	0	#NAME?
ENSGALG00000001841	ROGDI	13.3538	41.5974	1.63924
ENSGALG00000013006	ROPN1L	0	16.989	inf
ENSGALG00000004548	RP11-101E3.5	67.6217	22.1138	-1.61254
ENSGALG00000003549	RP11-108K14.8	5.70891	33.0119	2.5317
ENSGALG00000004503	RP11-141O19.1	0	23.6763	inf
ENSGALG00000022866	RP11-159G9.5	9.31482	3.06562	-1.60335
ENSGALG00000004725	RP11-162P23.2	42.4722	13.629	-1.63984
ENSGALG00000023497	RP11-166N6.1	0	13.5265	inf
ENSGALG00000002501	RP11-196G11.1	4.49515	0	#NAME?
ENSGALG00000009217	RP11-20I23.1	20.6086	0	#NAME?
ENSGALG00000015744	RP11-26J3.4	2.24008	7.15597	1.6756
ENSGALG00000024418	RP11-286N22.8	54.8117	0	#NAME?
ENSGALG00000011020	RP11-292K15.2	34.6949	0	#NAME?
ENSGALG00000006671	RP11-295P9.13	9.1881	0	#NAME?
ENSGALG00000014798	RP11-296A16.1	34.6551	15.6351	-1.14828
ENSGALG00000007954	RP1-130H16.18	29.356	144.236	2.2967
ENSGALG00000017387	RP11-371E8.4	20.1538	0	#NAME?
ENSGALG00000016760	RP11-38C17.1	17.5351	95.0972	2.43915
ENSGALG00000007516	RP11-449H3.3	37.2127	13.8977	-1.42095
ENSGALG00000011293	RP11-455G16.1	3.92227	0	#NAME?
ENSGALG00000010390	RP11-463C8.4	21.2072	0	#NAME?
ENSGALG00000019468	RP11-463D19.2	10.4406	0	#NAME?
[truncated: 980 more rows]
