# Supplementary material for: Reticuloendotheliosis Virus Inhibits the Immune Response Acting on Lymphocytes from Peripheral Blood of Chicken
Source: Front Physiol. 2018 Jan 23;9:4. doi: 10.3389/fphys.2018.00004 (PMC5787092; doi:10.3389/fphys.2018.00004)
Supplement: Table S3 — The enriched GO-terms (based on the 2977 DEGs). [file Table3.XLS]

## Sheet: Sheet1
The enriched GO-terms (based on the 2977 DEGs)
GO-ID	Term	P-value	symbols
GO:0045732	positive regulation of protein catabolic process	0.0495619	VIP, CREBRF, OAZ2, RILP, NKD1, CDKN1B, OAZ1, LPCAT1, TIPARP, SNF8, FOXO1, GGA3
GO:0045060	negative thymic T cell selection	0.0486076	CCR7, ATG5, CD3E, FAS, CD74, CD28
GO:0032689	negative regulation of interferon-gamma production	0.0486076	IL1RL1, GATA3, TLR4, PRNP, GAS6, IL10
GO:0030889	negative regulation of B cell proliferation	0.0486076	TNFRSF21, LYN, TNFRSF13B, PRDM1, RC3H1, IL10
GO:0035269	protein O-linked mannosylation	0.0469818	FKTN, GYLTL1B, LARGE, POMT1, DPM1, DPM2, SDF2
GO:0071158	positive regulation of cell cycle arrest	0.0469818	DAB2IP, UHRF2, ID2, CRLF3, FAP, RRP8, TP73
GO:0042832	defense response to protozoan	0.0469818	SLC11A1, HRAS, IRF8, TSPAN32, IRF4, CD40, IL10
GO:0007035	vacuolar acidification	0.0467445	TCIRG1, SLC11A1, ATP6V0D2, ATP6V0B, ATP6V0A2
GO:0006048	UDP-N-acetylglucosamine biosynthetic process	0.0467445	PGM3, UAP1, GNPDA2, GNPNAT1, UAP1L1
GO:0044130	negative regulation of growth of symbiont in host	0.0467445	MYD88, CD36, SQSTM1, IRF8, IL10
GO:0072583	clathrin-mediated endocytosis	0.0467445	CLTA, HIP1R, FNBP1L, DNM1, HIP1
GO:0006886	intracellular protein transport	0.0467221	SNX18, AP1M1, CLTA, STX7, AP1B1, SNX6, TBC1D9, SNX5, SNX17, SNX2, CLTC, RIMS1, CD74, KIF13A, TBC1D16, TBC1D15, ACD, STX12, TBC1D12, STX18, TBC1D14, STX16, STAM, VPS35, STX11, SAR1B, SAR1A, AP2M1, STX6, VPS18, WLS, HID1, TBC1D22B, AP2A2, TOM1L2, SLU7, SYTL2, SYTL3, VPS26B, VPS26A, SNX13, GGA3, SNX11
GO:0071222	cellular response to lipopolysaccharide	0.0457267	HMGB2, DAB2IP, STAP1, IL18, PDE4D, CDC73, ABCA1, IL10, TNFRSF1B, CD36, CD80, IRF8, NOS2, GFI1, TRAF6, TNIP3
GO:0045737	positive regulation of cyclin-dependent protein serine/threonine kinase activity	0.0439449	CCNT2, CCNK, CCND1, CCND3, CCND2, CCNH, CCNY, CCNC
GO:0046034	ATP metabolic process	0.0439449	ATP6V1A, SLC25A25, HSPA2, OLA1, HSPA5, ATP6V1B2, CTNS, HSPA8
GO:0050731	positive regulation of peptidyl-tyrosine phosphorylation	0.0425044	CSF3, NRP1, CD3E, VTN, RICTOR, CD74, VEGFC, CD36, CD80, PTK2B, ANGPT1, TNK2, PRNP, HTR2A, TEC
GO:0016050	vesicle organization	0.0404011	SNX18, SNX6, SNX5, SNX2, SNX4, SNX30, SNX12, SNX10, SNX11
GO:0043552	positive regulation of phosphatidylinositol 3-kinase activity	0.0404011	CDC42, FLT1, LYN, SH3GLB1, PTK2B, ATG14, TEK, RAC1, VAV2
GO:0051092	positive regulation of NF-kappaB transcription factor activity	0.0398413	TIRAP, TRIM13, TLR4, PRDX3, FER, CD40, CAPN3, TRIM62, TRIM37, TNFSF11, NOD1, MYD88, PSMA6, CD40LG, MTPN, NTRK1, TICAM1, RNF25, TRAF6, TRAF5
GO:0006457	protein folding	0.0378338	GRPEL2, FKBP9, GRPEL1, TXN2, FKBP4, TMX3, VBP1, PDIA6, CCT2, PDIA4, PPIL3, CDC37L1, PPWD1, TXNL1, HSP90AA1, DNLZ, CCT6A, NKTR, CCT7, PPIE, PFDN2, HSP90B1, CCT5, PPIH, PPIG, CCT4, TXNDC5, PFDN4
GO:0046627	negative regulation of insulin receptor signaling pathway	0.0367737	PRKCZ, GRB10, PTPRE, TSC1, INPP5K, SOCS3, PTPN2, SOCS1, RPS6KB1, PRKCD
GO:0006047	UDP-N-acetylglucosamine metabolic process	0.035961	GNE, GFPT1, GFPT2, DPAGT1
GO:0051932	synaptic transmission, GABAergic	0.035961	RAC3, CLSTN3, RAC1, DNM1
GO:0045047	protein targeting to ER	0.035961	SRP14, SRP68, SPCS1, SPCS2
GO:0002606	positive regulation of dendritic cell antigen processing and presentation	0.035961	SLC11A1, CCR7, NOD1, CD74
GO:0017183	peptidyl-diphthamide biosynthetic process from peptidyl-histidine	0.035961	DPH5, DPH7, DPH1, DPH2
GO:0000715	nucleotide-excision repair, DNA damage recognition	0.035961	XPA, RAD23B, DCLRE1A, PIAS1
GO:0071042	nuclear polyadenylation-dependent mRNA catabolic process	0.035961	EXOSC8, EXOSC9, EXOSC7, PNPT1
GO:0033622	integrin activation	0.035961	PLEKHC1, ITGB1BP1, MZB1, FN1
GO:0006896	Golgi to vacuole transport	0.035961	RBSN, VPS54, VTI1B, VTI1A
GO:0071447	cellular response to hydroperoxide	0.035961	CD36, PRKCD, OXR1, TP53INP1
GO:0045638	negative regulation of myeloid cell differentiation	0.0309632	HMGB3, PTK2B, GPR171, LEO1, ITPKB, CDC73, CDK6
GO:0050728	negative regulation of inflammatory response	0.0305097	TYRO3, PTGER4, PTPN2, ADORA2A, SOCS3, SMAD3, GPER1, FEM1A, TNFRSF1A, TNFRSF1B, GATA3, AOAH, ETS2, GHRL, WFDC1, IL22RA2
GO:0051491	positive regulation of filopodium assembly	0.0303766	NRP1, FNBP1L, TGFBR1, FSCN1, RHOQ, RALA, DPYSL3, NEURL1
GO:0071260	cellular response to mechanical stimulus	0.0299736	TNFRSF1A, STT3A, PTGER4, BAG3, MAP2K4, BNIP3, TLR4, FAS, CD40, MAP3K14, GADD45A, TLR7
GO:0016558	protein import into peroxisome matrix	0.0295958	PEX1, PEX26, PEX5, PEX12, PEX10, PEX7
GO:0006310	DNA recombination	0.0288381	HMGB2, RECQL5, LIG1, XRCC6, LIG3, SUPV3L1, RUVBL1, RTEL1, RDM1
GO:0016567	protein ubiquitination	0.0284207	BACH1, BACH2, FEM1B, KLHL2, KLHL7, CDC42, DCAF12, KBTBD2, G2E3, NSMCE1, FBXO25, KBTBD8, KLHL20, VHL, SOCS3, SOCS1, FBXO2, ENC1, SOCS6, HACE1, PCNP, SOCS5, SIRT1, ATG3, TULP4, CRBN, UHRF2, RNF4, KLHL15, FBXL5, KLHL13, TRPC4AP, FBXO32, KLHL10
GO:0031532	actin cytoskeleton reorganization	0.0274878	PARVG, BRSK2, ANXA1, GPR65, FER, RICTOR, KIT, DTNBP1, S1PR1, EPS8, RAC3, SIPA1L1, RAC1, RALA, CDC42BPB
GO:0032729	positive regulation of interferon-gamma production	0.026865	SLC11A1, IL18R1, HRAS, CD3E, IRF8, PDE4D, TLR4, TXK, HSPD1, SASH3
GO:0006879	cellular iron ion homeostasis	0.026865	ISCU, SLC11A1, TTC7A, FXN, ACO1, HMOX1, ABCB7, SLC40A1, TMPRSS6, FTH1
GO:0045454	cell redox homeostasis	0.0260849	TMX2, TXNL1, GLRX3, TXN2, TMX3, PDIA6, NHLRC2, PDIA4, TXNDC9, PRDX1, GSR, ERO1LB, TXNDC16, PRDX6, KRIT1, TXNDC5, TXNDC15, ERO1L, GLRX
GO:1901998	toxin transport	0.0247341	CCT7, CCT5, NRP1, TRIP4, CCT4, HRH2, BNIP3, CCT2, CCT6A, HSPA5, DNM1
GO:0043304	regulation of mast cell degranulation	0.0242331	UNC13D, LYN, RAC2, FER, FES
GO:0050707	regulation of cytokine secretion	0.0242331	LYN, SOCS1, TLR4, GPAM, TLR1B
GO:0090161	Golgi ribbon formation	0.0242331	STX6, TMED5, VAMP4, GCC2, VTI1A
GO:0006366	transcription from RNA polymerase II promoter	0.0219063	BACH1, POLR2H, BACH2, LCORL, THRA, POLR2L, BMPR2, TBP, NFXL1, GATA2, GATA3, BCL11A, ERCC3, EGR1, PLAG1, MAFF, CEBPB, TRIP4, CCNH, MAFB, LDB1, GTF2H3, CDK7, GTF2H1, MNAT1, TAF13, RPAP1, PRDM4, HIVEP1
GO:0051897	positive regulation of protein kinase B signaling	0.0194095	CSF3, F10, PDGFA, TGFBR1, RICTOR, ITSN1, GAS6, PTK2, TNFSF11, GATA3, ITGB1BP1, F3, TEK, HBEGF, ANGPT1, FGF2, INSR, CD28
GO:0032755	positive regulation of interleukin-6 production	0.0189959	CYBA, TBC1D23, NOD1, MYD88, CD36, MAPK13, TICAM1, TLR4, HSPD1, TLR7
GO:0006897	endocytosis	0.0162012	SH3GL3, SNX18, HRAS, SNX6, RALBP1, SNX5, MYO1E, SNX2, SNX4, DPYSL2, CDC42, CSNK1D, ATP9B, VAMP7, RBSN, WIPF2, LRP8, SNX30, SNX12, SNX10, AP2M1, SH3GL1, SNX11
GO:0033628	regulation of cell adhesion mediated by integrin	0.0160437	LPXN, PTK2, TESC, LYN, ITGB1BP1, EPHA2
GO:0001932	regulation of protein phosphorylation	0.0122747	TADA2A, SOCS3, CCDC88C, PLXNB2, ITPKB, FER, TLR7, RAD51
GO:0061512	protein localization to cilium	0.0122747	TULP4, IFT122, CSNK1D, TTC21B, IFT20, ARF4, ATP6V1D, SNX10
GO:0008654	phospholipid biosynthetic process	0.0105841	LPCAT1, SH3GLB1, FITM2, HEXB, PISD, EPT1, GPAM
GO:0019319	hexose biosynthetic process	0.00994604	GAPDH;ALDOC;ENO2;PFKFB4;PGAM1
GO:0006094	gluconeogenesis	0.00994604	GAPDH;ALDOC;ENO2;PFKFB4;PGAM1
GO:0030334	regulation of cell migration	0.00959484	GNA13, RTN4, TBCCD1, LAMA3, PLXNA1, CXCR4, PLXNA2, PLXNB2, ABI3, HACE1, DPYSL3, PLXND1, SST, PRKX, MYSM1
GO:1901880	negative regulation of protein depolymerization	0.00939751	SPTAN1;RDX;MTPN;GSN
GO:0043242	negative regulation of protein complex disassembly	0.00939751	SPTAN1;RDX;MTPN;GSN
GO:0009205	purine ribonucleoside triphosphate metabolic process	0.00928537	GAPDH;ALDOC;ENO2;PKM;PFKFB4;ATP5B;PGAM1
GO:0051186	cofactor metabolic process	0.00928537	GAPDH;ALDOC;ENO2;HMOX1;PKM;PFKFB4;PGAM1
GO:0046677	response to antibiotic	0.00923248	PLA2G4A;LECT2;HSP90AA1
GO:0051250	negative regulation of lymphocyte activation	0.00923248	CEBPB;PRNP;BCL6
GO:0002695	negative regulation of leukocyte activation	0.00923248	CEBPB;PRNP;BCL6
GO:0050866	negative regulation of cell activation	0.00923248	CEBPB;PRNP;BCL6
GO:0035710	CD4-positive, alpha-beta T cell activation	0.00923248	CEBPB;FOXP1;GATA3
GO:0032970	regulation of actin filament-based process	0.00890923	ACTR3;SPTAN1;RDX;MTPN;GSN;ACTR2;DSTN;TWF2
GO:0006954	inflammatory response	0.00890923	WFDC1;SLC11A1;FN1;CEBPB;LCN8;GATA3;TOLLIP;BCL6
GO:0002224	toll-like receptor signaling pathway	0.0084409	RPS6KA3, MYD88, TLR15, MAPKAPK3, TLR4, MAPKAPK2, TLR7, TLR2A, TLR1B, TRAF3
GO:0004859	phospholipase inhibitor activity	0.00800031	ANXA2;ANXA1
GO:0005021	vascular endothelial growth factor-activated receptor activity	0.00800031	FLT1;NRP1
GO:0019834	phospholipase A2 inhibitor activity	0.00800031	ANXA2;ANXA1
GO:0033142	progesterone receptor binding	0.00800031	HSP90AA1;HSPA2
GO:0035258	steroid hormone receptor binding	0.00800031	HSP90AA1;HSPA2
GO:0051920	peroxiredoxin activity	0.00800031	PRDX1;PRDX6
GO:0055102	lipase inhibitor activity	0.00800031	ANXA2;ANXA1
GO:0019898	extrinsic component of membrane	0.00800011	RDX;ANXA2;PTK2;CDH2;VAC14
GO:0015991	ATP hydrolysis coupled proton transport	0.00753692	TCIRG1, ATP5B, ATP1A1, ATP5G1, ATP6V1B2, ATP5G3, ATP6V0B, ATP6V0C, ATP6V1A, ATP6V1C2, ATP6V0E2, ATP6V1E1, ATP6V0D2, ATP6V0A2
GO:0043244	regulation of protein complex disassembly	0.00751405	SPTAN1;RDX;MTPN;GSN;DSTN
GO:0051494	negative regulation of cytoskeleton organization	0.00751405	SPTAN1;RDX;MTPN;GSN;TWF2
GO:0090066	regulation of anatomical structure size	0.00749887	ACTR3;SPTAN1;RDX;MTPN;GSN;ACTR2;DSTN;TWF2
GO:0097067	cellular response to thyroid hormone stimulus	0.00734961	KLF9, RDX, CTSS, CTSB, KIT, MED1
GO:0005885	Arp2/3 protein complex	0.00700933	ACTR3;ACTR2
GO:0043436	oxoacid metabolic process	0.00699916	GAPDH;ALDOC;ENO2;LDHA;PLA2G4A;PKM;PFKFB4;HAGH;ASS1;ASL2;GATA3;ACSBG2;ABHD12;ODC1;PGAM1
GO:0048646	anatomical structure formation involved in morphogenesis	0.00660847	ACTN1;FLT1;CCDC80;NRP1;ACTR2;ANG;ETS1;ETS2;BTG1;ANXA2;PTK2;FOXP1;GATA3;SDC4;RSFR;BCL6;ATP5B;RP11-552F3.12
GO:0051149	positive regulation of muscle cell differentiation	0.00638691	HOPX;BTG1;LCN8;FOXP1
GO:0030835	negative regulation of actin filament depolymerization	0.00638691	SPTAN1;RDX;MTPN;GSN
GO:0051693	actin filament capping	0.00638691	SPTAN1;RDX;MTPN;GSN
GO:0006928	movement of cell or subcellular component	0.00631674	ACTR3;CCDC80;NRP1;CDC42;FN1;ACTR2;ETS1;PTK2;LAMB1;HSPA5;CDH2;FOXP1;STK10;YWHAE;GATA3;SDC4;MYO1G;TUBB2B;MPP1;BCL6;APCDD1
GO:0032956	regulation of actin cytoskeleton organization	0.00626384	ACTR3;SPTAN1;RDX;MTPN;GSN;ACTR2;DSTN;TWF2
GO:0034762	regulation of transmembrane transport	0.00621844	KCNMA1;OAZ1;CACNA1C;CA2;PRNP;HVCN1;YWHAE
GO:0046034	ATP metabolic process	0.00621844	GAPDH;ALDOC;ENO2;PKM;PFKFB4;ATP5B;PGAM1
GO:0016298	lipase activity	0.00618813	LPL;PLA2G4A;ABHD12
GO:0006811	ion transport	0.00593298	KCNMA1;SGK1;ATP2A3;SLC11A1;CACNA1C;FTH1;P2RY6;TFRC;CA2;ANXA2;LCN8;PLA2G4A;ATP2A2;PRNP;ATP1A1;HVCN1;YWHAE;SLC38A2;ATP6V0D2;ATP5B
GO:0001944	vasculature development	0.00569427	FLT1;CCDC80;NRP1;ANG;ETS1;ETS2;BTG1;ANXA2;PTK2;CDH2;RSFR;ATP5B
GO:0031333	negative regulation of protein complex assembly	0.00556273	SPTAN1;RDX;MTPN;GSN;CDC42;TWF2
GO:1901879	regulation of protein depolymerization	0.00552968	SPTAN1;RDX;MTPN;GSN;DSTN
GO:0032272	negative regulation of protein polymerization	0.00552968	SPTAN1;RDX;MTPN;GSN;TWF2
GO:0050900	leukocyte migration	0.00552968	CDC42;STK10;GATA3;MYO1G;MPP1
GO:0032753	positive regulation of interleukin-4 production	0.00520198	PRKCZ, CEBPB, CD3E, CD40LG, GATA3, SASH3, CD28
GO:0002292	T cell differentiation involved in immune response	0.00491356	FOXP1;GATA3;BCL6
GO:0072676	lymphocyte migration	0.00491356	STK10;GATA3;MYO1G
GO:0006879	cellular iron ion homeostasis	0.00491356	SLC11A1;FTH1;TFRC
GO:0040011	locomotion	0.00456163	FLT1;CCDC80;NRP1;CDC42;FN1;ETS1;PTK2;LAMB1;HSPA5;CDH2;FOXP1;STK10;YWHAE;GATA3;SDC4;MYO1G;TUBB2B;MPP1;HSP90AA1;APCDD1
GO:0072359	circulatory system development	0.0044494	FLT1;CCDC80;HOPX;NRP1;CDC42;ANG;ETS1;ETS2;BTG1;ANXA2;LCN8;PTK2;CDH2;FOXP1;GATA3;RSFR;ATP5B
GO:0072358	cardiovascular system development	0.0044494	FLT1;CCDC80;HOPX;NRP1;CDC42;ANG;ETS1;ETS2;BTG1;ANXA2;LCN8;PTK2;CDH2;FOXP1;GATA3;RSFR;ATP5B
GO:0030001	metal ion transport	0.00434628	KCNMA1;SGK1;ATP2A3;SLC11A1;CACNA1C;FTH1;TFRC;ANXA2;ATP2A2;PRNP;ATP1A1;YWHAE;SLC38A2
GO:0043254	regulation of protein complex assembly	0.0042238	ACTR3;SPTAN1;RDX;MTPN;GSN;CDC42;ACTR2;CEBPB;TWF2
GO:0007015	actin filament organization	0.0042238	ACTN1;ACTR3;SPTAN1;RDX;GSN;CDC42;ACTR2;DSTN;TWF2
GO:0017076	purine nucleotide binding	0.00409293	FLT1;HSP90B1;ACTR3;JAK2;SGK1;RAB5C;TAOK3;ATP2A3;HSPA8;CDC42;CSNK1A1;TOP2B;ACTR2;PTK2;TUBB1;ATP2A2;PKM;HSPA5;ACTB;ATP1A1;PFKFB4;STK10;ASS1;TUBA4A;RP2;MAGI3;NKIRAS2;ACSBG2;MYO1G;TUBB2B;TUBB6;ITPK1;HSP90AA1;HSPA2;ACTA2;ATP5B
GO:0019752	carboxylic acid metabolic process	0.00406505	GAPDH;ALDOC;ENO2;LDHA;PLA2G4A;PKM;PFKFB4;HAGH;ASS1;ASL2;GATA3;ACSBG2;ABHD12;ODC1;PGAM1
GO:0032555	purine ribonucleotide binding	0.00382742	FLT1;HSP90B1;ACTR3;JAK2;SGK1;RAB5C;TAOK3;ATP2A3;HSPA8;CDC42;CSNK1A1;TOP2B;ACTR2;PTK2;TUBB1;ATP2A2;PKM;HSPA5;ACTB;ATP1A1;PFKFB4;STK10;ASS1;TUBA4A;RP2;MAGI3;NKIRAS2;ACSBG2;MYO1G;TUBB2B;TUBB6;ITPK1;HSP90AA1;HSPA2;ACTA2;ATP5B
GO:0043966	histone H3 acetylation	0.00367517	BRD1, CSRP2BP, SPI1, MAP3K7, JADE1, TAF12, JADE3, BRPF3, POLE3, DR1, CCDC101, IRF4, KAT6B, KAT6A
GO:0000245	spliceosomal complex assembly	0.00359232	SF3B1, TXNL4B, GEMIN2, CRNKL1, SNRPD3, SNRPD1, GEMIN6, SART3
GO:0032535	regulation of cellular component size	0.00346894	ACTR3;SPTAN1;RDX;MTPN;GSN;ACTR2;DSTN;TWF2
GO:0006082	organic acid metabolic process	0.00344961	GAPDH;ALDOC;ENO2;XDH;LDHA;PLA2G4A;PKM;PFKFB4;HAGH;ASS1;ASL2;GATA3;ACSBG2;ABHD12;ODC1;PGAM1
GO:0036094	small molecule binding	0.00330254	FLT1;HSP90B1;GAPDH;ACTR3;JAK2;SGK1;RAB5C;TAOK3;ATP2A3;NOS2;HSPA8;CDC42;CSNK1A1;TOP2B;XDH;ACTR2;TTR;LCN8;PTK2;TUBB1;ATP2A2;PKM;HSPA5;ACTB;ATP1A1;PFKFB4;STK10;KIAA0430;SETD1B;ASS1;YWHAE;TUBA4A;RP2;MAGI3;NKIRAS2;ACSBG2;MYO1G;TUBB2B;TUBB6;ITPK1;HSP90AA1;HSPA2;ACTA2;ATP5B
GO:0046364	monosaccharide biosynthetic process	0.00319738	GAPDH;ALDOC;ENO2;PFKFB4;HAGH;PGAM1
GO:0032787	monocarboxylic acid metabolic process	0.00290899	GAPDH;ALDOC;ENO2;LDHA;PKM;PFKFB4;HAGH;ACSBG2;PGAM1
GO:0000166	nucleotide binding	0.00288362	FLT1;HSP90B1;GAPDH;ACTR3;JAK2;SGK1;RAB5C;TAOK3;ATP2A3;NOS2;HSPA8;CDC42;CSNK1A1;TOP2B;XDH;ACTR2;PTK2;TUBB1;ATP2A2;PKM;HSPA5;ACTB;ATP1A1;PFKFB4;STK10;KIAA0430;SETD1B;ASS1;TUBA4A;RP2;MAGI3;NKIRAS2;ACSBG2;MYO1G;TUBB2B;TUBB6;ITPK1;HSP90AA1;HSPA2;ACTA2;ATP5B
GO:1901265	nucleoside phosphate binding	0.00288362	FLT1;HSP90B1;GAPDH;ACTR3;JAK2;SGK1;RAB5C;TAOK3;ATP2A3;NOS2;HSPA8;CDC42;CSNK1A1;TOP2B;XDH;ACTR2;PTK2;TUBB1;ATP2A2;PKM;HSPA5;ACTB;ATP1A1;PFKFB4;STK10;KIAA0430;SETD1B;ASS1;TUBA4A;RP2;MAGI3;NKIRAS2;ACSBG2;MYO1G;TUBB2B;TUBB6;ITPK1;HSP90AA1;HSPA2;ACTA2;ATP5B
GO:0001568	blood vessel development	0.00285275	FLT1;CCDC80;NRP1;ANG;ETS1;ETS2;BTG1;ANXA2;PTK2;CDH2;RSFR;ATP5B
GO:0030834	regulation of actin filament depolymerization	0.00271648	SPTAN1;RDX;MTPN;GSN;DSTN
GO:0052689	carboxylic ester hydrolase activity	0.00256749	PON2;LPL;CA2;PLA2G4A;ABHD12
GO:0001882	nucleoside binding	0.00252525	FLT1;HSP90B1;ACTR3;JAK2;SGK1;RAB5C;TAOK3;ATP2A3;HSPA8;CDC42;CSNK1A1;TOP2B;ACTR2;PTK2;TUBB1;ATP2A2;PKM;HSPA5;ACTB;ATP1A1;PFKFB4;STK10;ASS1;TUBA4A;RP2;MAGI3;NKIRAS2;ACSBG2;MYO1G;TUBB2B;TUBB6;ITPK1;HSP90AA1;HSPA2;ACTA2;ATP5B
GO:0001883	purine nucleoside binding	0.00252525	FLT1;HSP90B1;ACTR3;JAK2;SGK1;RAB5C;TAOK3;ATP2A3;HSPA8;CDC42;CSNK1A1;TOP2B;ACTR2;PTK2;TUBB1;ATP2A2;PKM;HSPA5;ACTB;ATP1A1;PFKFB4;STK10;ASS1;TUBA4A;RP2;MAGI3;NKIRAS2;ACSBG2;MYO1G;TUBB2B;TUBB6;ITPK1;HSP90AA1;HSPA2;ACTA2;ATP5B
GO:0032549	ribonucleoside binding	0.00252525	FLT1;HSP90B1;ACTR3;JAK2;SGK1;RAB5C;TAOK3;ATP2A3;HSPA8;CDC42;CSNK1A1;TOP2B;ACTR2;PTK2;TUBB1;ATP2A2;PKM;HSPA5;ACTB;ATP1A1;PFKFB4;STK10;ASS1;TUBA4A;RP2;MAGI3;NKIRAS2;ACSBG2;MYO1G;TUBB2B;TUBB6;ITPK1;HSP90AA1;HSPA2;ACTA2;ATP5B
GO:0032550	purine ribonucleoside binding	0.00252525	FLT1;HSP90B1;ACTR3;JAK2;SGK1;RAB5C;TAOK3;ATP2A3;HSPA8;CDC42;CSNK1A1;TOP2B;ACTR2;PTK2;TUBB1;ATP2A2;PKM;HSPA5;ACTB;ATP1A1;PFKFB4;STK10;ASS1;TUBA4A;RP2;MAGI3;NKIRAS2;ACSBG2;MYO1G;TUBB2B;TUBB6;ITPK1;HSP90AA1;HSPA2;ACTA2;ATP5B
GO:0035639	purine ribonucleoside triphosphate binding	0.00252525	FLT1;HSP90B1;ACTR3;JAK2;SGK1;RAB5C;TAOK3;ATP2A3;HSPA8;CDC42;CSNK1A1;TOP2B;ACTR2;PTK2;TUBB1;ATP2A2;PKM;HSPA5;ACTB;ATP1A1;PFKFB4;STK10;ASS1;TUBA4A;RP2;MAGI3;NKIRAS2;ACSBG2;MYO1G;TUBB2B;TUBB6;ITPK1;HSP90AA1;HSPA2;ACTA2;ATP5B
GO:0032879	regulation of localization	0.00249408	KCNMA1;SGK1;RAB5C;OAZ1;SLC11A1;CACNA1C;CDC42;LPL;ETS1;CA2;ANXA2;ATP2A2;PRNP;LAMB1;HSPA5;CDH2;STK10;HVCN1;YWHAE;GATA3;SDC4;MPP1;PRDX1;BCL6;AP2M1
GO:0002286	T cell activation involved in immune response	0.00242972	SLC11A1;FOXP1;GATA3;BCL6
GO:0030041	actin filament polymerization	0.00234595	ACTR3;SPTAN1;RDX;GSN;ACTR2;TWF2
GO:0032553	ribonucleotide binding	0.00230429	FLT1;HSP90B1;ACTR3;JAK2;SGK1;RAB5C;TAOK3;ATP2A3;NOS2;HSPA8;CDC42;CSNK1A1;TOP2B;ACTR2;PTK2;TUBB1;ATP2A2;PKM;HSPA5;ACTB;ATP1A1;PFKFB4;STK10;ASS1;TUBA4A;RP2;MAGI3;NKIRAS2;ACSBG2;MYO1G;TUBB2B;TUBB6;ITPK1;HSP90AA1;HSPA2;ACTA2;ATP5B
GO:0005200	structural constituent of cytoskeleton	0.00219296	ACTR3;BKJ;ACTR2;TUBB1;TUBA4A;TUBB2B;TUBB6
GO:0006826	iron ion transport	0.00209255	SLC11A1;FTH1;TFRC
GO:0032271	regulation of protein polymerization	0.00183448	ACTR3;SPTAN1;RDX;MTPN;GSN;ACTR2;TWF2
GO:0009636	response to toxic substance	0.00179012	LCN8;PLA2G4A;LECT2;HSP90AA1;PRDX1
GO:0044712	single-organism catabolic process	0.00170371	GAPDH;ALDOC;ENO2;XDH;RP11-295K3.1;LPL;PLA2G4A;PKM;PFKFB4;HAGH;ABHD12;PRDX1;PGAM1;PRDX6
GO:0006733	oxidoreduction coenzyme metabolic process	0.00167728	GAPDH;ALDOC;ENO2;PKM;PFKFB4;PGAM1
GO:0046939	nucleotide phosphorylation	0.00167728	GAPDH;ALDOC;ENO2;PKM;PFKFB4;PGAM1
GO:0006165	nucleoside diphosphate phosphorylation	0.00167728	GAPDH;ALDOC;ENO2;PKM;PFKFB4;PGAM1
GO:0009132	nucleoside diphosphate metabolic process	0.00167728	GAPDH;ALDOC;ENO2;PKM;PFKFB4;PGAM1
GO:0043277	apoptotic cell clearance	0.00161392	MARCO, TYRO3, CD36, TXNDC5, TGM2, PDIA6, MERTK, GAS6
GO:0005829	cytosol	0.00157775	GAPDH;RPL5;ALDOC;ENO2;MTPN;OAZ1;CDC42;XDH;SNRPE;LDHA;CAPN11;CA2;ANXA2;PLA2G4A;RP11-849F2.7;PKM;HBG2;FOS;ACTB;PFKFB4;CTD-2410N18.5;ASL2;HSP90AA1;HSPA2;PGAM1
GO:0048514	blood vessel morphogenesis	0.00152624	FLT1;CCDC80;NRP1;ANG;ETS1;ETS2;BTG1;ANXA2;PTK2;CDH2;RSFR;ATP5B
GO:0009056	catabolic process	0.00149416	GAPDH;ALDOC;ENO2;CDC42;XDH;RP11-295K3.1;LPL;CAPN11;HMOX1;ANXA2;PLA2G4A;PKM;HSPA5;N4BP1;PFKFB4;CTD-2410N18.5;HAGH;ABHD12;TOLLIP;PRDX1;PGAM1;PRDX6;USP48
GO:0030837	negative regulation of actin filament polymerization	0.00111837	SPTAN1;RDX;MTPN;GSN;TWF2
GO:0000323	lytic vacuole	0.00110465	PSAP;SLC11A1;RP11-295K3.1;LAMP1;CAPN11;ANXA2;CTSB;LECT2;PRDX6
GO:0005764	lysosome	0.00110465	PSAP;SLC11A1;RP11-295K3.1;LAMP1;CAPN11;ANXA2;CTSB;LECT2;PRDX6
GO:0043209	myelin sheath	0.00109851	CDC42;CA2;ANXA2;HSPA5;ACTB;PRDX1;PGAM1
GO:0008154	actin polymerization or depolymerization	0.00100303	ACTR3;SPTAN1;RDX;GSN;ACTR2;DSTN;TWF2
GO:0044724	single-organism carbohydrate catabolic process	0.00078039	GAPDH;ALDOC;ENO2;PKM;PFKFB4;PGAM1
GO:0009185	ribonucleoside diphosphate metabolic process	0.00078039	GAPDH;ALDOC;ENO2;PKM;PFKFB4;PGAM1
GO:0072524	pyridine-containing compound metabolic process	0.00078039	GAPDH;ALDOC;ENO2;PKM;PFKFB4;PGAM1
GO:0019362	pyridine nucleotide metabolic process	0.00078039	GAPDH;ALDOC;ENO2;PKM;PFKFB4;PGAM1
GO:0009179	purine ribonucleoside diphosphate metabolic process	0.00078039	GAPDH;ALDOC;ENO2;PKM;PFKFB4;PGAM1
GO:0009135	purine nucleoside diphosphate metabolic process	0.00078039	GAPDH;ALDOC;ENO2;PKM;PFKFB4;PGAM1
GO:0046496	nicotinamide nucleotide metabolic process	0.00078039	GAPDH;ALDOC;ENO2;PKM;PFKFB4;PGAM1
GO:0016052	carbohydrate catabolic process	0.00078039	GAPDH;ALDOC;ENO2;PKM;PFKFB4;PGAM1
GO:0046031	ADP metabolic process	0.00078039	GAPDH;ALDOC;ENO2;PKM;PFKFB4;PGAM1
GO:0001525	angiogenesis	0.000751126	FLT1;CCDC80;NRP1;ANG;ETS1;ETS2;BTG1;ANXA2;PTK2;RSFR;ATP5B
GO:0032623	interleukin-2 production	0.000557117	SLC11A1;PRNP;GATA3
GO:0051258	protein polymerization	0.000556519	ACTR3;SPTAN1;RDX;GSN;ACTR2;TUBB1;TWF2;TUBA4A;TUBB2B;TUBB6
GO:0005856	cytoskeleton	0.000522971	ACTN1;GAPDH;ACTR3;JAK2;SPTAN1;RDX;BKJ;GSN;PXN;CDC42;CSNK1A1;ACTR2;CSRP1;LMNB1;TPT1;PTK2;TUBB1;ACTB;DSTN;CDH2;TWF2;CTD-2410N18.5;TUBA4A;RP2;MYO1G;VIM;TUBB2B;TUBB6;MPP1;ACTA2;RP11-552F3.12
GO:0031982	vesicle	0.000521879	GAPDH;ACTR3;RAB5C;RPL5;DAD1;MXRA8;ALDOC;SLC11A1;CDC42;ACTR2;CSRP1;SNRPE;LPL;CAPN11;CA2;TTR;ANXA2;PLA2G4A;RP11-849F2.7;TUBB1;PRNP;HSPA5;CDH2;CTD-2410N18.5;YWHAE;RP2;MGAT4A;SDC4;ATP6V0D2;TUBB6;ACP1;HSP90AA1;PRDX1;PRDX6;AP2M1
GO:0006096	glycolytic process	0.000502303	GAPDH;ALDOC;ENO2;PKM;PFKFB4;PGAM1
GO:0006757	ATP generation from ADP	0.000502303	GAPDH;ALDOC;ENO2;PKM;PFKFB4;PGAM1
GO:0030833	regulation of actin filament polymerization	0.000501185	ACTR3;SPTAN1;RDX;MTPN;GSN;ACTR2;TWF2
GO:0043168	anion binding	0.000482548	FLT1;HSP90B1;ACTR3;JAK2;SGK1;RAB5C;SPP1;TAOK3;NRP1;ATP2A3;NOS2;HSPA8;CDC42;CSNK1A1;TOP2B;XDH;FN1;ACTR2;LPL;ANXA2;LCN8;PLA2G4A;PTK2;TUBB1;ATP2A2;PKM;HSPA5;ACTB;ATP1A1;ANXA1;PFKFB4;STK10;ASS1;YWHAE;TUBA4A;RP2;MAGI3;NKIRAS2;ACSBG2;MYO1G;TUBB2B;TUBB6;ITPK1;HSP90AA1;HSPA2;ACTA2;ATP5B
GO:1901575	organic substance catabolic process	0.00047821	GAPDH;ALDOC;ENO2;CDC42;XDH;RP11-295K3.1;LPL;CAPN11;HMOX1;ANXA2;PLA2G4A;PKM;HSPA5;N4BP1;PFKFB4;CTD-2410N18.5;HAGH;ABHD12;PGAM1;PRDX6;USP48
GO:0097367	carbohydrate derivative binding	0.000462139	FLT1;HSP90B1;ACTR3;JAK2;SGK1;RAB5C;SPP1;TAOK3;NRP1;VCAN;ATP2A3;NOS2;HSPA8;CDC42;CSNK1A1;TOP2B;FN1;ACTR2;LPL;PTK2;TUBB1;ATP2A2;PRNP;PKM;HSPA5;ACTB;ATP1A1;PFKFB4;STK10;ASS1;TUBA4A;RP2;MAGI3;NKIRAS2;ACSBG2;MYO1G;TUBB2B;TUBB6;ITPK1;HSP90AA1;HSPA2;ACTA2;ATP5B
GO:0043167	ion binding	0.000283524	ACTN1;FBLN1;KCNMA1;FLT1;HSP90B1;TIMP2;ACTR3;JAK2;SPTAN1;SGK1;RAB5C;SPP1;TES;TAOK3;NRP1;VCAN;PHOSPHO1;ENO2;ATP2A3;GSN;LFNG;NOS2;PON2;PXN;HSPA8;CDC42;CSNK1A1;TOP2B;FTH1;XDH;ZEB1;FN1;ACTR2;CSRP1;LPL;CAPN11;CA2;HMOX1;ANXA2;TPT1;LCN8;PLA2G4A;PTK2;TUBB1;TGM2;ATP2A2;PRNP;PKM;HBG2;HSPA5;CALM1;ACTB;ATP1A1;ANXA1;CDH2;PFKFB4;FOXP1;STK10;HAGH;ASS1;YWHAE;TUBA4A;RP2;MGAT4A;WBP4;GATA3;SMAP2;MAGI3;NKIRAS2;ACSBG2…
GO:0031988	membrane-bounded vesicle	0.000265642	GAPDH;ACTR3;RAB5C;RPL5;DAD1;MXRA8;ALDOC;SLC11A1;CDC42;ACTR2;CSRP1;SNRPE;LPL;CAPN11;CA2;TTR;ANXA2;PLA2G4A;RP11-849F2.7;TUBB1;PRNP;HSPA5;CDH2;CTD-2410N18.5;YWHAE;RP2;MGAT4A;SDC4;ATP6V0D2;TUBB6;ACP1;HSP90AA1;PRDX1;PRDX6;AP2M1
GO:0006954	inflammatory response	0.000228	CCL1, TNFRSF21, TSPAN2, TOLLIP, IL18, TLR4, NFKB2, MAPKAPK2, KIT, CCL5, TLR7, IL10, SLC11A1, TNFRSF1A, TNFRSF1B, MYD88, CCL20, ITGB6, TNFRSF18, NRROS, LIAS, FAS, NOS2, TLR1B, SELP, IL2RA, CXCL13L2, LYN, PTGER4, ANXA1, POLB, CD40, SMAD1, HNRNPA0, CYBA, HDAC4, CCR7, CYBB, CCR5, CD40LG, TBXA2R, JAK2, IL8L1, TLR2A, CCLI10, PTAFR, IL8L2
GO:0006090	pyruvate metabolic process	0.000223116	GAPDH;ALDOC;ENO2;LDHA;PKM;PFKFB4;PGAM1
GO:0008064	regulation of actin polymerization or depolymerization	0.000216395	ACTR3;SPTAN1;RDX;MTPN;GSN;ACTR2;DSTN;TWF2
GO:0030832	regulation of actin filament length	0.000216395	ACTR3;SPTAN1;RDX;MTPN;GSN;ACTR2;DSTN;TWF2
GO:0005576	extracellular region	0.000195808	FBLN1;FLT1;TIMP2;GAPDH;ACTR3;CCDC80;SPP1;WFDC1;RPL5;DAD1;MXRA8;ALDOC;VCAN;PSAP;PHOSPHO1;GSN;PON2;CDC42;RP11-295K3.1;FN1;ACTR2;CSRP1;SNRPE;ANG;LPL;ETS1;CAPN11;CALCA;CA2;AVD;TTR;ANXA2;SEMA3D;TPT1;LCN8;RP11-849F2.7;TUBB1;PRNP;LECT2;LAMB1;HSPA5;CDH2;CETP;CTD-2410N18.5;YWHAE;RP2;MGAT4A;SDC4;ATP6V0D2;TUBB6;ACP1;HSP90AA1;HSPA2;RSFR;PRDX1;AP2M1
GO:0044421	extracellular region part	0.00019427	FBLN1;GAPDH;ACTR3;CCDC80;SPP1;WFDC1;RPL5;DAD1;MXRA8;ALDOC;VCAN;PSAP;PHOSPHO1;CDC42;RP11-295K3.1;FN1;ACTR2;CSRP1;SNRPE;ANG;LPL;CAPN11;CA2;TTR;ANXA2;TPT1;LCN8;RP11-849F2.7;TUBB1;PRNP;LECT2;LAMB1;HSPA5;CDH2;CETP;CTD-2410N18.5;YWHAE;RP2;MGAT4A;SDC4;ATP6V0D2;TUBB6;ACP1;PRDX1;AP2M1
GO:0030218	erythrocyte differentiation	0.000128	KMT2E, THRA, LYN, EPAS1, PTPN2, SPI1, SFXN1, KIT, PKNOX1, GATA3, SLC25A38, DYRK3, JAK2, ZFPM1, FLVCR1
GO:0032496	response to lipopolysaccharide	8.76e-05	TF, TNFRSF21, HMGB2, TIRAP, MAPKAPK3, PRDX3, FER, MAPKAPK2, NOCT, GCH1, TNFRSF1A, SLC11A1, TNFRSF1B, SRR, TNFRSF18, LIAS, FAS, CEBPB, CXCL13L2, PTGER4, CD40, HNRNPA0, RPS6KA3, CCR7, ERBB2IP, TBXA2R, IL8L1, IL8L2, F2R
GO:0005912	adherens junction	8.3463e-05	ACTN1;ACTR3;RPL5;TES;PXN;CDC42;ACTR2;CSRP1;CAPN11;PTK2;HSPA5;ACTB;CDH2;YWHAE
GO:0070161	anchoring junction	8.3463e-05	ACTN1;ACTR3;RPL5;TES;PXN;CDC42;ACTR2;CSRP1;CAPN11;PTK2;HSPA5;ACTB;CDH2;YWHAE
GO:0005773	vacuole	7.61098e-05	PSAP;SLC11A1;CDC42;RP11-295K3.1;LAMP1;CAPN11;ANXA2;CTSB;LECT2;VAC14;ATP6V0D2;PRDX6
GO:1903561	extracellular vesicle	4.98136e-05	GAPDH;ACTR3;RPL5;DAD1;MXRA8;ALDOC;CDC42;ACTR2;CSRP1;SNRPE;LPL;CAPN11;CA2;TTR;ANXA2;RP11-849F2.7;TUBB1;PRNP;HSPA5;CDH2;CTD-2410N18.5;YWHAE;RP2;MGAT4A;SDC4;ATP6V0D2;TUBB6;ACP1;PRDX1;AP2M1
GO:0070062	extracellular exosome	4.43539e-05	GAPDH;ACTR3;RPL5;DAD1;MXRA8;ALDOC;CDC42;ACTR2;CSRP1;SNRPE;LPL;CAPN11;CA2;TTR;ANXA2;RP11-849F2.7;TUBB1;PRNP;HSPA5;CDH2;CTD-2410N18.5;YWHAE;RP2;MGAT4A;SDC4;ATP6V0D2;TUBB6;ACP1;PRDX1;AP2M1
GO:0030055	cell-substrate junction	3.25962e-05	ACTN1;ACTR3;RPL5;TES;PXN;CDC42;ACTR2;CSRP1;CAPN11;PTK2;HSPA5;ACTB;CDH2;YWHAE
GO:0005924	cell-substrate adherens junction	2.53049e-05	ACTN1;ACTR3;RPL5;TES;PXN;CDC42;ACTR2;CSRP1;CAPN11;PTK2;HSPA5;ACTB;CDH2;YWHAE
GO:0005925	focal adhesion	2.53049e-05	ACTN1;ACTR3;RPL5;TES;PXN;CDC42;ACTR2;CSRP1;CAPN11;PTK2;HSPA5;ACTB;CDH2;YWHAE
GO:0043230	extracellular organelle	2.07108e-05	GAPDH;ACTR3;RPL5;DAD1;MXRA8;ALDOC;PHOSPHO1;CDC42;ACTR2;CSRP1;SNRPE;LPL;CAPN11;CA2;TTR;ANXA2;RP11-849F2.7;TUBB1;PRNP;HSPA5;CDH2;CTD-2410N18.5;YWHAE;RP2;MGAT4A;SDC4;ATP6V0D2;TUBB6;ACP1;PRDX1;AP2M1
GO:0065010	extracellular membrane-bounded organelle	1.83292e-05	GAPDH;ACTR3;RPL5;DAD1;MXRA8;ALDOC;PHOSPHO1;CDC42;ACTR2;CSRP1;SNRPE;LPL;CAPN11;CA2;TTR;ANXA2;RP11-849F2.7;TUBB1;PRNP;HSPA5;CDH2;CTD-2410N18.5;YWHAE;RP2;MGAT4A;SDC4;ATP6V0D2;TUBB6;ACP1;PRDX1;AP2M1
