# Supplementary material for: Reticuloendotheliosis Virus Inhibits the Immune Response Acting on Lymphocytes from Peripheral Blood of Chicken
Source: Front Physiol. 2018 Jan 23;9:4. doi: 10.3389/fphys.2018.00004 (PMC5787092; doi:10.3389/fphys.2018.00004)
Supplement: Table S4 — The DEGs related to cell cycle and cell proliferation. [file Table4.XLS]

## Sheet: Sheet1
The DEGs related to cell cycle and cell proliferation
Gene_ID	Gene	Value-C0	Value-C5	Log2(fold_change)
ENSGALG00000011881	CCNA2	0	16.7398	inf
ENSGALG00000004161	CCNB2	0.793027	8.75733	3.46505
ENSGALG00000025810	CCNB3	4.39693	0	#NAME?
ENSGALG00000015471	CCNC	5.359	31.4643	2.55368
ENSGALG00000007555	CCND1	24.9124	6.69551	-1.8956
ENSGALG00000017283	CCND2	261.46	122.498	-1.09384
ENSGALG00000003485	CCND3	76.7452	157.487	1.03709
ENSGALG00000004837	CCNDBP1	24.0181	11.2246	-1.09746
ENSGALG00000015985	CCNE2	4.19274	0	#NAME?
ENSGALG00000001718	CCNG1	3.77428	10.1564	1.42811
ENSGALG00000010347	CCNG2	8.39262	3.02218	-1.47353
ENSGALG00000015641	CCNH	3.02011	0	#NAME?
ENSGALG00000023812	CCNI2	6.44573	0	#NAME?
ENSGALG00000006955	CCNJ	24.206	6.78785	-1.83434
ENSGALG00000011138	CCNK	41.0283	14.8502	-1.46613
ENSGALG00000012207	CCNT2	12.7147	0	#NAME?
ENSGALG00000007076	CCNY	21.4115	1.8057	-3.56776
ENSGALG00000014038	CDC123	20.4064	52.8861	1.37387
ENSGALG00000016816	CDC16	3.70839	14.3825	1.95545
ENSGALG00000004934	CDC25A	1.7854	5.02573	1.49308
ENSGALG00000014448	CDC37L1	4.51678	0	#NAME?
ENSGALG00000015061	CDC40	8.99994	1.46752	-2.61654
ENSGALG00000004796	CDC42	177.569	391.017	1.13885
ENSGALG00000011432	CDC42BPB	305.072	133.686	-1.19031
ENSGALG00000026566	CDC42SE1	2.97664	37.1093	3.64002
ENSGALG00000028119	CDC42SE1L	13.4153	0	#NAME?
ENSGALG00000027258	CDC42SE2	7.71433	0	#NAME?
ENSGALG00000002469	CDC73	20.6254	8.99091	-1.19788
ENSGALG00000006144	CDK10	11.0719	5.06098	-1.12942
ENSGALG00000012316	CDK13	32.8623	14.5754	-1.1729
ENSGALG00000015051	CDK19	57.2002	22.8341	-1.32483
ENSGALG00000003410	CDK2AP1	0	5.85162	inf
ENSGALG00000006738	CDK5RAP1	17.2605	5.46909	-1.65811
ENSGALG00000025787	CDK5RAP3	0	8.07771	inf
ENSGALG00000009476	CDK6	117.151	304.642	1.37875
ENSGALG00000014790	CDK7	70.7122	9.94252	-2.83028
ENSGALG00000017104	CDK8	1.2385	6.35124	2.35844
ENSGALG00000012677	CDKAL1	26.1637	7.33771	-1.83416
ENSGALG00000022980	CDKN1B	361.655	103.888	-1.79958
ENSGALG00000010661	CDKN2AIP	14.8539	0	#NAME?
ENSGALG00000003284	CRLF3	21.262	2.57502	-3.04562
ENSGALG00000001419	DAB2IP	195.894	80.532	-1.28244
ENSGALG00000011099	FAP	63.2935	130.601	1.04503
ENSGALG00000020741	HPS6	12.152	0	#NAME?
ENSGALG00000006885	HRAS	57.0855	119.686	1.06806
ENSGALG00000016403	ID2	153.625	0	#NAME?
ENSGALG00000000892	IL10	0	32.5853	inf
ENSGALG00000014033	KRAS	11.5316	31.1892	1.43545
ENSGALG00000018967	LYN	73.0146	229.644	1.65314
ENSGALG00000015388	PRDM1	5.47333	15.0609	1.46032
ENSGALG00000004587	RC3H1	249.348	76.3327	-1.70779
ENSGALG00000028679	RRP8	23.3688	0	#NAME?
ENSGALG00000024122	TNFRSF13B	5.26307	0	#NAME?
ENSGALG00000016719	TNFRSF21	37.6054	114.933	1.61179
ENSGALG00000001006	TP73	7.41217	1.2366	-2.58352
ENSGALG00000015052	UHRF2	51.6237	21.447	-1.26726
