# Supplementary material for: Reticuloendotheliosis Virus Inhibits the Immune Response Acting on Lymphocytes from Peripheral Blood of Chicken
Source: Front Physiol. 2018 Jan 23;9:4. doi: 10.3389/fphys.2018.00004 (PMC5787092; doi:10.3389/fphys.2018.00004)
Supplement: Table S5 — The DEGs related to immune. [file Table5.XLS]

## Sheet: Sheet1
The DEGs related to immune
Gene_ID	Gene	Value-C0	Value-C5	Log2(fold_change)
ENSGALG00000006642	ADORA2A	38.5759	0	#NAME?
ENSGALG00000015148	ANXA1	59.7931	371.384	2.63486
ENSGALG00000012097	AOAH	0	18.3416	inf
ENSGALG00000015387	ATG5	2.81533	39.1832	3.79886
ENSGALG00000002329	CCL1	5.76598	101.986	4.14466
ENSGALG00000003003	CCL20	11.9545	0	#NAME?
ENSGALG00000000951	CCL5	87.2199	1357.34	3.95998
ENSGALG00000014585	CCLI10	541.758	5147.33	3.2481
ENSGALG00000011732	CCR5	6.56583	0	#NAME?
ENSGALG00000027572	CCR7	56.4383	0	#NAME?
ENSGALG00000015910	CD109	0.63953	2.98471	2.22251
ENSGALG00000015238	CD164	139.859	331.921	1.24687
ENSGALG00000015396	CD200	7.99419	0	#NAME?
ENSGALG00000013748	CD226	13.1204	0	#NAME?
ENSGALG00000015441	CD247	96.1315	31.9909	-1.58735
ENSGALG00000008669	CD28	231.847	26.3341	-3.13817
ENSGALG00000007713	CD300A	49.4092	246.582	2.31921
ENSGALG00000019755	CD300L-S1	29.1779	0	#NAME?
ENSGALG00000008439	CD36	31.6415	0	#NAME?
ENSGALG00000007416	CD3E	290.38	89.1575	-1.70351
ENSGALG00000007015	CD40	4.66815	101.009	4.43549
ENSGALG00000006415	CD40LG	52.119	14.8858	-1.80787
ENSGALG00000005192	CD5	48.7414	21.8787	-1.15562
ENSGALG00000001631	CD7	28.2194	0	#NAME?
ENSGALG00000021353	CD72AGL	4.63214	0	#NAME?
ENSGALG00000004594	CD74	3894.56	8091.36	1.05492
ENSGALG00000000251	CD79B	84.1712	24.3665	-1.78843
ENSGALG00000015474	CD80	150.901	589.981	1.96707
ENSGALG00000015816	CD8A	31.9295	0.848015	-5.23466
ENSGALG00000015902	CD8B	9.80735	0.210639	-5.54102
ENSGALG00000008359	CD93	37.6611	0	#NAME?
ENSGALG00000024488	CD99	62.5295	337.556	2.43252
ENSGALG00000009075	CD99L2	82.0768	174.617	1.08915
ENSGALG00000004796	CDC42	177.569	391.017	1.13885
ENSGALG00000008014	CEBPB	7.44278	0	#NAME?
ENSGALG00000010338	CXCL13L2	0	4.66583	inf
ENSGALG00000026172	CYBA	31.4818	158.222	2.32936
ENSGALG00000016261	CYBB	37.2506	324.289	3.12195
ENSGALG00000016059	ETS2	45.3771	167.327	1.88263
ENSGALG00000006351	FAS	14.9372	0	#NAME?
ENSGALG00000004168	FEM1A	19.1501	0	#NAME?
ENSGALG00000003578	FN1	229.362	540.113	1.23564
ENSGALG00000016820	GAS6	0.163545	30.687	7.5518
ENSGALG00000006726	GATA3	105.215	30.2671	-1.79751
ENSGALG00000008411	GHRL	18.6895	0.141225	-7.04809
ENSGALG00000004064	GPER1	9.23077	0	#NAME?
ENSGALG00000004288	HDAC4	33.3541	11.7826	-1.50121
ENSGALG00000006160	HNRNPA0	11.6744	0	#NAME?
ENSGALG00000006885	HRAS	57.0855	119.686	1.06806
ENSGALG00000011351	HSP90AA1	141.773	454.118	1.67949
ENSGALG00000008094	HSPD1	39.106	82.4685	1.07645
ENSGALG00000000892	IL10	0	32.5853	inf
ENSGALG00000024075	IL10RA	98.3137	207.482	1.07753
ENSGALG00000009870	IL15	6.91657	1.48811	-2.21658
ENSGALG00000006388	IL16	25.1589	9.65429	-1.38183
ENSGALG00000007874	IL18	26.9184	0	#NAME?
ENSGALG00000016786	IL18R1	9.03756	0	#NAME?
ENSGALG00000016782	IL1R2	7.87019	0	#NAME?
ENSGALG00000007253	IL1RAP	72.9385	179.313	1.29773
ENSGALG00000016785	IL1RL1	0	40.2371	inf
ENSGALG00000016784	IL1RL2	3.64092	1.79604	-1.01948
ENSGALG00000013868	IL22RA2	0	24.1694	inf
ENSGALG00000006335	IL2RA	237.901	89.4142	-1.41178
ENSGALG00000000081	IL4I1	2.40598	4.95536	1.04237
ENSGALG00000011668	IL8L1	14.2	5.46773	-1.37688
ENSGALG00000026098	IL8L2	16.1648	70.2098	2.11882
ENSGALG00000011608	INF2	160.112	56.4557	-1.50389
ENSGALG00000004231	IFNLR1	0	35.3864	inf
ENSGALG00000005757	IRF8	158.116	339.601	1.10285
ENSGALG00000011141	ITGB6	0	7.43904	inf
ENSGALG00000015027	JAK2	271.484	131.468	-1.04615
ENSGALG00000013925	KIT	14.4763	0.853456	-4.08423
ENSGALG00000024011	LCN8	70.7896	1050.16	3.89092
ENSGALG00000006323	LECT2	36.0699	0	#NAME?
ENSGALG00000014312	LIAS	8.90054	48.722	2.45261
ENSGALG00000018967	LYN	73.0146	229.644	1.65314
ENSGALG00000000826	MAPK13	0	44.2608	inf
ENSGALG00000000883	MAPKAPK2	27.8759	67.3668	1.27302
ENSGALG00000002283	MAPKAPK3	4.12365	16.447	1.99583
ENSGALG00000005071	MPP1	213.623	720.363	1.75366
ENSGALG00000005947	MYD88	10.1629	22.983	1.17725
ENSGALG00000005644	MYO1G	152.448	352.85	1.21073
ENSGALG00000005653	NFKB2	166.452	366.137	1.13728
ENSGALG00000011535	NOD1	7.85454	33.8181	2.10619
ENSGALG00000005693	NOS2	14.0923	83.3568	2.56439
ENSGALG00000006402	NRROS	0	5.28362	inf
ENSGALG00000014727	PDE4D	190.734	70.8836	-1.42804
ENSGALG00000005065	PLA2G4A	18.9628	68.6561	1.85621
ENSGALG00000003764	POLB	13.4052	5.96189	-1.16895
ENSGALG00000015388	PRDM1	5.47333	15.0609	1.46032
ENSGALG00000001270	PRKCZ	12.9742	0	#NAME?
ENSGALG00000000209	PRNP	21.6395	10.3298	-1.06685
ENSGALG00000000783	PTAFR	72.8919	0	#NAME?
ENSGALG00000014824	PTGER4	55.7869	10.8656	-2.36016
ENSGALG00000013867	PTPN2	202.499	425.333	1.07068
ENSGALG00000004587	RC3H1	249.348	76.3327	-1.70779
ENSGALG00000016406	RPS6KA3	56.3925	195.94	1.79684
ENSGALG00000003951	SASH3	26.5554	68.6411	1.37007
ENSGALG00000002643	SELP	511.368	144.318	-1.82511
ENSGALG00000011434	SLC11A1	0	46.5456	inf
ENSGALG00000009977	SMAD1	20.8056	7.29344	-1.5123
ENSGALG00000007870	SMAD3	3.66275	0	#NAME?
ENSGALG00000027786	SOCS3	73.9086	0	#NAME?
ENSGALG00000002816	STK10	90.7436	302.398	1.73658
ENSGALG00000015273	TBC1D23	18.9012	1.5168	-3.63937
ENSGALG00000027241	TBXA2R	33.2915	0	#NAME?
ENSGALG00000026850	TICAM1	25.2739	0	#NAME?
ENSGALG00000008166	TLR15	4.88986	0	#NAME?
ENSGALG00000027093	TLR1B	0	11.6876	inf
ENSGALG00000009237	TLR2A	4.62627	0	#NAME?
ENSGALG00000007001	TLR4	6.92367	0	#NAME?
ENSGALG00000016590	TLR7	12.6515	0	#NAME?
ENSGALG00000027761	TNFAIP8	6.14385	0	#NAME?
ENSGALG00000004266	TNFAIP8L1	9.00485	3.64881	-1.30328
ENSGALG00000024122	TNFRSF13B	5.26307	0	#NAME?
ENSGALG00000001882	TNFRSF18	221.035	60.255	-1.87512
ENSGALG00000014890	TNFRSF1A	14.8469	3.36789	-2.14024
ENSGALG00000004419	TNFRSF1B	70.7496	34.1331	-1.05155
ENSGALG00000016719	TNFRSF21	37.6054	114.933	1.61179
ENSGALG00000009179	TNFSF10	33.227	5.43339	-2.61243
ENSGALG00000026163	TNFSF11	8.17237	0	#NAME?
ENSGALG00000016852	TNFSF13B	21.3365	0	#NAME?
ENSGALG00000007174	TNFSF15	3.8873	0	#NAME?
ENSGALG00000007121	TNFSF8	36.2539	0	#NAME?
ENSGALG00000006697	TOLLIP	33.8114	91.9756	1.44374
ENSGALG00000011389	TRAF3	29.9871	14.8703	-1.01191
ENSGALG00000002554	TSPAN2	65.9056	10.4644	-2.65492
ENSGALG00000014127	TXK	4.13599	0	#NAME?
ENSGALG00000008631	TYRO3	0.791327	8.05432	3.34742
ENSGALG00000005503	WFDC1	10.3683	107.21	3.37019
