# Supplementary material for: Reticuloendotheliosis Virus Inhibits the Immune Response Acting on Lymphocytes from Peripheral Blood of Chicken
Source: Front Physiol. 2018 Jan 23;9:4. doi: 10.3389/fphys.2018.00004 (PMC5787092; doi:10.3389/fphys.2018.00004)
Supplement: Table S6 — The enriched pathways, based on the 2977 DEGs. [file Table6.XLS]

## Sheet: Sheet1
The enriched pathways, based on the 2977 DEGs
KEGG-ID	Term	P-Value	Genes
gga03022	Basal transcription factors	1.99937e-05	TAF3, CCNH, TAF4B, TAF7, GTF2H3, TBP, CDK7, GTF2B, GTF2H1, TAF11, MNAT1, TAF13, GTF2E2, TAF12, TAF15, GTF2I, GTF2IRD1, GTF2A2, GTF2F2, TAF9, ERCC3, TBPL1
gga04146	Peroxisome	0.00253228	XDH, HACL1, ACOX1, PEX6, PEX5, PEX3, PMVK, PRDX1, PEX7, FAR1, PECR, ACSL1, ACOT8, PEX1, GSTK1, PXMP4, GNPAT, PEX14, IDH1, NOS2, PEX12, PEX10, ACSL3, ACSL6, HMGCL, EPHX2, PHYH, PEX26, MVK, SCP2, CROT
gga04144	Endocytosis	0.00514911	CLTA, HRAS, TSG101, RAB5C, VPS37A, TGFB3, PIP5K1B, VPS37B, PIP5K1C, VPS37C, CLTC, CDC42, SMAP2, CXCR4, ZFYVE9, WWP1, KIAA1033, STAM, YF5, MVB12B, SH3GL3, EPN3, KIF5C, PSD3, LDLRAP1, ARPC1B, ZFYVE27, PSD, CCR5, ACAP2, WASL, SNX12, VPS26B, VPS26A, SH3GL1, PRKCZ, FGFR4, SNX6, SNX5, KIAA0196, SNX2, CYTH4, ARF6, SNX4, KIT, CYTH3, SH3GLB2, HSPA2, SH3GLB1, RBSN, SNF8, WIPF2, VPS35, TRAF6, VPS36, HSPA8, …
gga04068	FoxO signaling pathway	0.00779863	HRAS, GRB2, TGFB3, FOXO1, BNIP3, FOXO3, FOXO4, CCNG2, IL10, S1PR1, KRAS, HOMER3, SOS2, FBXO25, PIK3R5, PRKAA1, INSR, IRS4, GABARAPL2, IRS2, SGK1, SGK3, TGFBR1, NLK, CREBBP, TGFBR2, SMAD3, MAPK11, SIRT1, CCNB3, CCND1, TNFSF10, EP300, CDKN1B, CCNB2, MAPK12, CCND2, MAPK13, MAPK9, FBXO32, KLF2, GADD45A
gga00190	Oxidative phosphorylation	0.0106658	UQCRC2, UQCRC1, COX10, ATP5B, CYTB, ATP6V1G1, ATP5G1, ATP6V1B2, COX5A, ATP5G3, ATP6V0B, ATP6V0C, NDUFS8, ATP5I, COX17, ATP8, ATP6V0D2, ATP5J, COX15, ATP6, TCIRG1, ND1, COX7A2, ND4, ND5, ND2, ND3, COX4I1, ATP6V1D, PPA1, ATP6V1A, ATP6V1C2, ND4L, ATP6V0E2, COX3, COX2, ATP6V1E1, COX1, COX6A1, ATP6V0A2
gga03420	Nucleotide excision repair	0.0149328	RAD23B, CCNH, LIG1, GTF2H3, CDK7, GTF2H1, RPA1, RFC5, XPA, MNAT1, ERCC5, ERCC6, XPC, POLE3, ERCC3, ERCC4
gga05132	Salmonella infection	0.0170002	CSF2, RAB7B, DYNC1LI2, IL18, TLR4, FOS, CDC42, MYD88, RAC1, NOS2, IFNGR2, RHOG, IFNGR1, RILP, MAPK11, FLNB, ARPC1B, TJP1, MAPK12, MAPK13, JUN, MAPK9, WASL, IL8L1, IL8L2
gga04621	NOD-like receptor signaling pathway	0.0239206	HSP90AA1, IL18, MAPK11, SUGT1, CCL5, TAB2, TAB3, MAP3K7, HSP90B1, NOD1, MAPK12, ERBB2IP, MAPK13, MAPK9, TRAF6, IL8L1, IL8L2
gga04910	Insulin signaling pathway	0.0295513	PRKCZ, HRAS, EXOC7, GRB2, FOXO1, RHOQ, PDE3B, RPS6KB1, PPP1R3D, PRKAR2B, PPP1R3C, PRKAR2A, PPP1R3B, KRAS, SORBS1, SOS2, PIK3R5, SH2B2, PRKAA1, INSR, SHC2, SHC4, SREBF1, IRS4, IRS2, INPPL1, SOCS3, FLOT2, CBL, SOCS1, PPP1CC, CRKL, TSC1, PYGL, MAPK9, CRK, CALM1, PYGB
gga04620	Toll-like receptor signaling pathway	0.0297898	TOLLIP, TIRAP, TLR4, CCL5, TLR7, MAP3K7, FOS, MYD88, TICAM1, RAC1, MAP3K8, PIK3R5, TRAF6, TLR1B, TRAF3, SPP1, MAP2K4, MAPK11, CD40, TAB2, IRF5, CD80, MAPK12, MAPK13, JUN, MAPK9, IL8L1, TLR2A, IL8L2
gga04130	SNARE interactions in vesicular transport	0.0298748	STX6, STX7, BNIP1, STX18, VAMP7, STX16, USE1, VAMP4, VTI1B, VAMP3, GOSR1, STX11, VTI1A
gga00520	Amino sugar and nucleotide sugar metabolism	0.0377052	CYB5R4, UAP1, GNPDA2, GNE, GNPNAT1, HEXB, NPL, UAP1L1, UXS1, PMM1, GMPPB, PGM3, GFPT1, GFPT2, PGM1, GALE, FUK
gga04145	Phagosome	0.041533	CTSL2, RAB7B, DYNC1LI2, STX7, TUBB2B, RAB5C, TUBB2A, TLR4, ATP6V1B2, ATP6V1G1, ATP6V0B, MARCO, ATP6V0C, STX12, STX18, PIK3C3, RAC1, TAP1, TUBB1, PLA2R1, YF5, ATP6V0D2, TUBB3, TCIRG1, RILP, NOX1, ITGA2, CTSS, ATP6V1D, ATP6V1A, LAMP1, ATP6V1C2, CYBB, ATP6V0E2, CD36, ATP6V1E1, TUBA4A, VAMP3, ATP6V0A2, TLR2A
gga04115	p53 signaling pathway	0.0447525	ZMAT3, CDK6, ATR, SESN2, CCNG1, SESN1, CCNG2, TP73, SESN3, CCNE2, TP53I3, PPM1D, CCND1, CCNB3, CCNB2, CCND3, CCND2, SIAH1, FAS, PIDD1, IGFBP3, GADD45A
